# Supplementary material for: Multiple benefits of herbs: Polygonaceae species in veterinary pharmacology and livestock nutrition
Source: Vet Anim Sci. 2024 Dec 2;27:100416. doi: 10.1016/j.vas.2024.100416 (PMC11667078; doi:10.1016/j.vas.2024.100416)
Supplement: Supplementary file 2 [file mmc2.xlsx]

## Sheet: In vivo experiments
publication	Methods											Effects																								Further information
	plant species	plant part	extracting agent	animal species	number of animals	control group	control animals	Polygonaceae groups	Polygonaceae animals	other groups	topic	antioxidative	antiviral	antibacterial (patogenes)	prebiotic	probiotic	antifungal	antiparasitic	immunomodulating	hepatoprotective	antiinflammatory	antinociceptiv/ analgesic	antidiarrheal	antitussive	smooth muscle reactivity	astringent	meat oxidative stability	milk production	milk quality	meat quality	egg quality	improved performance	improved feed intake	improved feed conversion rate	antihyperlipidemic	Physiological effect on the rumen	others	further information	compounds	only abstract available	other information
Amelchanka, S.L. et al., 2010	Fagopyrum esculentum	ensiled whole plant	n.a	cows	8	1 group (control diet)	4	1 group (98g/kg ensilled BW)	4		Utility of buckwhea (Fagopyrum esculentum Moench) as feed: effects of forage and grain on in vitro ruminal fermentation and performance of diary cows																		0				0						Phenolic compounds		Buckwheat proved to be a plant that offers different feeds of a quality sufficient to be considered suitable in ruminant nutrition.
Amelchanka, S.L. et al., 2010	Fagopyrum esculentum	grains	n.a	cows	8	1 group (control diet)	4	1 group (94g/kg BW grain)	4		Utility of buckwhea (Fagopyrum esculentum Moench) as feed: effects of forage and grain on in vitro ruminal fermentation and performance of diary cows																		0				0						Phenolic compounds		Buckwheat proved to be a plant that offers different feeds of a quality sufficient to be considered suitable in ruminant nutrition.
Benvenuti, M.N. et al., 2012	Fagopyrum esculentum	bran	n.a	laying hen	16	1 group (control diet)	8	1 group (control diet replacd with 30% BW)	8		Buckwheat (Fagopyrum esculentum) as partial replacement of corn and soy in the laying hen diet																				0	+	+	0			Egg production rate was significant higher in BW diet. Buckwheat bran was preferred to soybean in the free-choice feeding test.		n.a		Buckwheat bran can be used as an ingredient feed for low-producing laying hens; it induces a feed-intake increase, partially balanced by improved egg-production rates and a tendency to better albumen Haugh units.
Bijlani, R.L. et al., 1985	Fagopyrum esculentum	n.a	n.a	human	12	1 group (control diet)	12	1 group (Buckwheat)	12		Effect of sieved buckwheat (fagopyrum esculentum) flour supplementation on lipid profile and glucose tolerance																								0		HDL-C and HDL-C/Chol increased significantly. Other parameters had no changes after 4 weeks. There is no significant changes in fasting blood glucose, or in glucose level during any stage of the test.		n.a
Choi, I. et al., 2007	Fagopyrum esculentum	germinated seeds	70% ethanol	mice	30	1 group (HFD)	10	2 groups: HF + (100, 200 mg/kg GB)	20		Suppressive effects of germinated buckwheat on development of fatty liver in mice fed with high-fat diet																					-	0		+				Flavonoids		Oral administration of germinated buckwheat extracts suppressed excessive body weight gains and improved lipid profiles in serum and liver in a dose-dependent manner. Such anti- fatty liver activity of germinated buckwheat seemed to be induced by down-regulating PPARg and C/EBPa expression in hepatocytes.
Chowdhury, R. et al., 2018	Fagopyrum esculentum	germinated, non-germinated seeds	n.a	broilers	80	2 groups: positive control (formulated acc. to the NRC), negative control (0.15% lower non-Phytate diet)	40	2 groups: non-germinated BW (NC + BU 20%), germinated BW (NC + GBU 20%)	40		Phytase activity in the digesta from different parts of the digestive tract and ileal digestibility of nutrients in broiles fed with buckwheat diets																										Ileal digestibility of PP were significnatly higher in 20% BU, GBU. Phytase acivity were significantly higher in the diet added BW, but decreased significantly in digestive tract parts. In Ileum Phytase activity were significantly lower.		n.a		The primary site of phytate degradation by buckwheat phytase might be the crop. Furthermore, the buckwheat had negligible adverse effect on the ileal digestibility of nutrients.
Chowdhury, R. et al., 2018	Fagopyrum esculentum	non-germinated, germinated seeds	n.a	broiler chicks	120	2 groups: positive control (formulated acc. to the NRC), negative control (0.16% lower non-Phytate diet)	30	6 groups: non-germinated BW (10, 15, 20%) + NC, germinated BW (10, 15, 20%) + NC	90		Growth performance, bone quality, and phosphorus availability in broilers given phosphorus-deficient diets containing buckwheat (Fagopyrum esculentum)																					+	+	-			Bone quality (Tibia, Femur) were significatly higher in 15%/20% BU. Total P excretion were significantly lower in 20% BU. P and N Retention were significantla higer in 20% BU. Bone quality (Tibia, Femur) were significatly higher in 10%/15%/20% GBU. Total P excretion was significantly lower in 15%/20% GBU. P and N Retention were significantla higher in 10%/20% GBU.		n.a		Dietary BU and GBU restored the growth performance and bone quality impaired by the P deficiency, and improved P retention in broilers, which suggested that buckwheat, especially when germinated, can be used as an alternative phytase source in broiler diets.
Chowdhury, R. et al., 2019	Fagopyrum esculentum	germinated, non-germinated seeds	n.a	laying-hen	56	2 groups: positive control (formulated acc. to the NRC), negative control (0.16%lower non-Phytate diet)	14	3 groups (NC + BU; 10, 15, 20%), 3 groups (NC + GBU; 10, 15, 20%)	42		Phosphorus availability in laying hens given non-phytate phosphorus deficient diets containing buckwheat																				0	0	+	0			Egg production were signifcantly higher in BU, GBU. Egg shell quality were significantly higher in BU, GBU. P and N retention were significantly higher in 15%/20% BU and 15%/20% GBU.		n.a		Dietary buckwheat restored the impaired production performance and eggshell quality caused by the non-phytate P deficiency, and improved total P retention in laying hens.
Dong, W.X. et al., 2019	Fagopyrum esculentum	n.a	n.a	barrow	36	1 group (Soybean meal as basal diet)	6	1 group (basal diet + 50% BW)	6	4 groups (50% Highland barley, 50% gutnous brom corn millet, 40% non-glutinous broomcorn millet, 40% chinese naked oat)	Apparent total tract digestibility of nutrients and the digestible and metazbolizable energy values of five unconventional feedstuffs fed to growing pigs																										Apparent total tract digestibility of OM was significantly higher, NDF/ADF were significantly lower. Energy balance and energy content had not significant changes.		n.a		BW could be potential replacement of corn in growing pig diets.
Durendic-Brenesel, M. et al., 2013	Fagopyrum esculentum	leaf + flower	n.a	rats	40	2 groups: normal group (chow diet), high fat group (lipogenic diet + normal chow)	23	2 groups: (normal chow + 5% BLF), (HF + 5% BLF)	10		Hyplipidemicand antioxidant effects of buckwheat leaf an flower mixture in hyperlipidemic rats	+																				-	0	0	+			Organ weights were not significantly different.	Polyphenolic compounds		Our results showed hypolipidemic, antiatherogenic and antioxidative features of buckwheat leaf and flower mixture
Fang, R.J. et al., 2007	Fagopyrum esculentum	n.a	n.a	barrow	6	1 group (Soybean meal as basal diet)	1	1 group (basal diet + 62% BW)	1	4 groups (basal diet + 49% faba beans, 67% peas, 67% sorghum, mixture of 5)	The addivity of true or apparent phosphorus digestibility values in some feed ingredients for growing pigs.																										The true and apparent P digesibility had not significante changes, BW had no effect on P digestibility.		n.a
Fotschki, B. et al., 2020	Fagopyrum esculentum	seed	n.a	rats	28	2 groups: C (Casein), CS (Soya protein)	14	1 group (BW)	7	1 group (Quinoa)	Protein-rich flours from quinoa and buckwheat favourably affect the growth parameters, intestinal microbial activity and plasma lipid profile of rats										0											+	+	+	+	Ammonia has no signifcacnt changes.	The microbial activity in caecum and the SCFA production were significantly increased.		Phenolic compounds		Buckwheat protein-rich flour is valuable source of protein that favourably affect growth parameters, gut metabolism, and blood lipid profile in rats, but has no effect on inflammatory processes.
Flis, M. et al., 2010	Fagopyrum esculentum	hull + bran (1:1)	n.a	pigs	52	4 groups (different control diets, some contain additionally oat or vitamin E)	6-7	4 groups (different buckwheat containing (100g/kg for growers, 120g/kg for finishers) diets, some contain additionally oat or vitamin E)	6-7	2x2x2 factorial design with oat, vitamin E, buckwheat	The effect of grain polyphenols and the addition of vitamin E to diets enriched with a-linolenic acid on the antioxidant statut of pigs	+															0			0					0				Phenolic compounds		Increased content of polyphenols or vitamin E in the diets improve the blood antioxidant status of pig
Galina, D. et al., 2017	Fagopyrum esculentum	bran	n.a	piglets	44	2 groups (one contains additionally probiotics)	22	1 group (C + P + 3% BW)	11	1 group (C+ 1.5% H)	Effect of probiotics and herbals on heath and shedding of resistant escherichia coli in piglets			+	0	0														0		+	0	0			MCV, MCH, ALP, CA levels were significantly lower in PB (other 11 parameters had not significant changes). E.Coli resistance in PB: Tetracyclin > Trimethoprim > Ampicillin = TSX > Cefazolin		n.a		Buckwheat bran did not exert the effect of prebiotic, but more effectively reduced Enterobacteriaceae and E. coli in vivo. Differences of proportion of resistant E. coli between treatment groups indicated that feed supplementation with probiotics and herbals could have selective effect on resistant bacteria or uptake of resistance genes.
Galina, D. et al., 2020	Fagopyrum esculentum	bran	n.a	piglets	44	2 groups (one contains additionally probiotics)	22	1 group (C + P + BW)	11	1 group (C+ H)	EFFECT OF PROBIOTICS AND HERBALS ON HEALTH AND SHEDDING OF RESISTANT ESCHERICHIA COLI IN PIGLETS			0	0	0																					Intestinal morphology, total number and density of globlet cells had no significant changes. Ki-67+ cells were significantly higer in Colon. CD3+ cells were significantly lower in Jejunum and higher in Colon.		n.a		The combination of probiotics and buckwheat bran was not so convincing, probably due to the inhibitory effect of the buckwheat bran on the probiotics used.
Han, F. et al., 2019	Fagopyrum esculentum	n.a	n.a	rats	150	1 group (whole wheat)	15	1 group (CBW)	15	8 groups (Brown rice, polished rice, oats, proso millet, foxtail millet, TBW, adlay, protein free diet)	Digestible indispensable amino acid scores of nine cooked cereal grains																										Apparent and true ileal digestibility of amino acid in CBW were significantly lower than wheat. DIAAS was 68 for CBW.				It is possible that buckwheat and tartary buckwheat are better protein sources than oats.
Hosaka, T. et al., 2014	Fagopyrum esculentum	bran	80% methanol	mice	12	1 group (vehicle)	6	1 group (20g/kg BBE)	6		Treatment with buckwheat bran extract prevents the elevation of serum triglyceride levels and fatty liver in KK-A mice																								+		Blood glucose decrased significantly after 120min. TC, FFA, Epididymal fat had not significant changes. TG, liver weight decreased significantly. mRNA expression of lipogenic genes decreased in the BBE group.		n.a		chronic treatment with BBE derivatives could have a bene- ficial effect on hypertriglycemia in obese diabetic animals.
Huang, Z.R. et al., 2020	Fagopyrum esculentum	n.a	n.a	mice	40	3 groups : normal group (chow), model group (HFD), positive control (HFD + 10mg/kg Simvastatin)	24	2 groups: (200mg/kg Q-L, 1000mg/kg Q-H) + HFD	16		Protective mechanism of common buckwheat (Fagopyrum esculentum moench.) against nonalcoholic fatty liver disease associated with dyslipidemia in mice fed a high-fat and high-cholesterol diet																					-			+		Epididymial fat was significantly lower. Liver index had no changes. Liver TC, TG, TBA, NEFA decreased significantly. Fecal SCFA, acetic acid, butyrat acid, BAs were significantly higher in QH diet. Propionic acid had no significnat changes. Liver metabolomics demonstrated that BW supplementation made significant regulatory effects on the pentose phosphate pathway, starch and sucrose metabolism, …		n.a		Common buckwheat has the outstanding ability of improving lipid metabolism and could be used as a potential functional food for the prevention of NAFLD and hyperlipidemia.
Ihme, N. et al., 1996	Fagopyrum esculentum	herb	n.a	human	66	1 group (placebo)	30	1 group (BW tea)	36		Leg oedema protection from a buckwheat herb tea in patients with chronic venous insufficiency: a single-centre, randomised, double-blind, placebo-controlled clinical trial																										The mean partial leg volume did not change significantly after 12 weeks. The mean values for the relative capillary permeability decreased after 12 weeks. Right and left femoral vein in active group were significantly decreased after 12 weeks. The clinical symptoms werereduced during both treatements.		n.a		BW herb tea used to influence the relevant parameters of CVI, but further studies are needed to substantiate this claim. BW herb tea was well tolerated andcan be considered safe in the supportive treatement of chronc venous insufficiency.
Imaki, M. et al., 1990	Fagopyrum esculentum	n.a	n.a	human	12	1 group (basal diet)	12	1 group (BW)	4	2 groups (polished rice, wheat flour)	Study on Digestibility and Energy Availability of Daily Food Intake in Japanese (Part 3 Cereals)																										Fecal, urinary N and nitrogen balance were higher than the basal (protein digestibility 85.1%). Fecal fat was lower than basal (digestibility 103.1%). Fecal carbohydrate was higher than basal (digestibility 98.7%). Fecal and urinary energy was higher than basal.		n.a
Jacob, J.P. et al., 2008	Fagopyrum esculentum	n.a	n.a	broiler	60	1 group (control diet)	15	3 groups (control diet + 20, 40, 60% BW)	45		Inclusion of Buckwheat in organic diets																					0	+	+					n.a		For each week, there was a significant block × diet interaction. There was not significant block × diet interaction on BW gain, there were any significant differences among broilers on the 4 diets each week.
Jacob, J.P. et al., 2008	Fagopyrum esculentum	n.a	n.a	chicken	n.a	1 group (fasted)	8	1 group (BW)	n.a	4 groups (Amaranth, white corn, yellow corn, wheat)	Comparison of metabolic energy content of organic cereal grains for chickens and turkeys																										TMEn was lower in BW (the content was higher compared to NRC ).		n.a		Chickens are better able to utilize the energy in organically grown buckwheat and amaranth than turkeys
Jacob, J.P. et al., 2008	Fagopyrum esculentum	n.a	n.a	turkey	n.a	1 group (fasted)	8	1 group (BW)	n.a	4 groups (Amaranth, white corn, yellow corn, wheat)	Comparison of metabolic energy content of organic cereal grains for chickens and turkeys																										TMEn was lower in BW (the content was lower compared to NRC ).		n.a		Chickens are better able to utilize the energy in organically grown buckwheat and amaranth than turkeys
Kälber, T. et al., 2011	Fagopyrum esculentum	fresh whole plant	n.a	cows	28	1 group (ryegrass as control diet)	5	1 group (BW-R)	5	3 groups (berseem clover, phacelia, chicory)	Flowering catch crops usedas forage plants for dairy cows: Influence on fatty acids and tocopherols in milk																		+			0	+			Transfer rate of ALA from feed to milk was significant higher, but there is no significant effect on alpha-tocopherol in milk	Protein, ALA, PUFA, Total n-3 in milk was significant higher.		Phenolic compounds		Metabolites in the buckwheat diet seem to have an inhibitory effect on ruminal biohydrogenation of ALA and thus enhance the transfer of the latter from feed to milk
Kälber, T. et al., 2012	Fagopyrum esculentum	fresh whole plant	n.a	cows	18	1 group (ryegrass as control diet)	6	1 group (BW-R)	6	1 group (chicory-R)	Silages containing buckwheat and chicory: quality, digestibility and nitrogen utilisation by lactating cows																		0			0	0			Ruminal N balance was significantly lower. Faecal N loss was significantly higher. N utitlisation for milk was significantly higher.	Plasma parameters had not significant changes.		Phenols, Tannins		Being lowest in nitrogen (N) content, the buckwheat silage resulted in the lowest urine N losses and the most efficient N utilisation for milk protein synthesis, but this at cost of body N retention.
Kälber, T. et al., 2013	Fagopyrum esculentum	fresh whole plant	n.a	cows	18	1 group (ryegrass as control diet)	6	1 group (BW-R)	6	1 group (Chicory-R)	Effect of feeding buckwheat and chicory silages on fatty acid profile and cheese-making properties of milk from dairy cows																		+				0			Transfer rate ALA were significantly higher in BW.	Total n-3 FA had no significant changes, but PUFA were significantly higher.	Feed intake, milk yield and milk gross composition did not differ among the groups.	Phenols, Non-Tannin phenols, condensed tannins		Buckwheat silage seems to have a certain potential to modify the transfer of FA from feed to milk and to contribute to improved cheese-making properties.
Kayashita, J. et al., 1995	Fagopyrum esculentum	n.a	n.a	rats	n.a	2 groups (SPI, Casein)	n.a	1 groups (BWPE)	n.a		Hypocholesterolemic effect of buckwheat protein extract in rats fed cholesterol enriched diets																					0	0		+		BWPE decreased plasma TC significantly, but HDL had no significant changes. BWPE decreased hepatic weight, Cholesterol, increased TG significantly.		n.a		BWPE is one of the dietary factors available for improvement of cholesterol metabolism.
Kayashita, J. et al., 1996	Fagopyrum esculentum	n.a	n.a	rats	16	1 group (Casein)	8	1 group (BWPE)	8		Feeding of buckwheat protein extract reduces hepatic triglyceride concentration, adipose tissue weight, and hepatic lipogenesis																					0	0		+		Fecal weight, nitrogen level, fat increased and apparent protein digestibility, apparent fat digestibility decreased significantly. Cholesterol decreased significantly, but other 6 parameters had no changes. Ser, Glu, Gly, Ala, Met, Ile, Arg, Pro increased, Thr, Lys decreased significantly. Liver TG, G6PD, FAS decreased significantly, but other 4 parameters had no changes. Epididymal fat pad, Per…		n.a		feeding BWPE causes reductions in hepatic triglyceride concentration andfatpad weights, and suggested that these reductions might be ascribed to lower activities of hepatic lipogenic enzymes and to lower digestibility of fat and protein.
Kayashita, J. et al., 1996	Fagopyrum esculentum	n.a	n.a	rats	16	1 group (Casein)	8	1 group (BWPE)	8		Feeding of buckwheat protein extract reduces hepatic triglyceride concentration, adipose tissue weight, and hepatic lipogenesis																								0		Plasma, Chylomicrons + VLDL TG, CL, PL had no changes. LDL TG, CL, PL were significantly higher, HDL TG was significantly higher.		n.a		BWPE is useful for the prevention of atherosclerosis in animals not receiving cholesterol.
Kayashita, J. et al., 1999	Fagopyrum esculentum	n.a	n.a	rats	30	3 groups (10, 20, 30% Casein)	15	3 groups (10, 20, 30% BWPE)	15		Muscle hypertrophy in rats fed on a buckwheat protein extract																					-	-	0			10% BWPE decreased APD significantly. 20% BWPE increased fecal dry w, nitrogen and decreased APD significantly. 30% BWPE increased fecal dry w, nitrogen and decreased Protein intake, APD significantly. The weights of the gastrocnemius, plantaris, soleus muscle were higher in the BWPE, but were unaffected by the dietary level of protein.		n.a
Kayashita, J. et al., 1999	Fagopyrum esculentum	n.a	n.a	rats	12	1 group (20% Casein)	6	1 group (20% BWPE)	6		Muscle hypertrophy in rats fed on a buckwheat protein extract																					0	0				Carcas protein and water were significantly higher, carcass fat was lower. Gastrocnemius muscle weight was significantly higher.		n.a		BWPE consumption causes muscle hypertrophy, elevates carcass protein and water, and reduces body fat.
Keles, G. et al., 2018	Fagopyrum esculentum	n.a	n.a	lambs	18	1 group (maize TMR as control diet)	9	1 group (BW TMR)	9		Growth rate, carcass characteristics and meat quality of growing lambs fed buckwheat or maize silage																			+		0	+	0			Carcass parameters had not significant changes.	Yellowness of MLD of lambs fed BW was significnatly lower, but the TP content was significnatly higher.	Phenolic compounds		Additionally, feeding buckwheat silage to lambs offers increased TP in meat.
Kim, J.Y. et al., 2012	Fagopyrum esculentum	grains	n.a	rats	40	1 group (white rice)	10	1 group (Buckwheat)	10	2 groups (adlay, glutinous barley)	Cardioprotective effects of diet with different grains on lipid profiles and antioxidative system in obesity-induced rats	+																				0	0	0	+		LDL-C decreased and HDL-C increased significantly. Aortic wall thickness decreased and area of lumen increased significantly.	Transit time was significanly decreased, tot fecal weight was significantly increased.	n.a		BW had a cardioprotective effect against a high-fat diet. This effect was related to several mechanisms that corresponded to lowering plasma lipids, decreasing TBARS, and increasing antioxidant activities.
Kim, J.Y. et al., 2012	Fagopyrum esculentum	grains	n.a	rats	40	1 group (white rice)	10	1 group (Buckwheat)	10	2 groups (adlay, glutinous barley)	Effects of adlay, buckwheat, and barley on transit time and the antioxidative system in obesity induced rats	+																				0					BW had no significant effect on transit time, total fecal time.	Liver, Kidney Spleen weight had not signifacnt changes.	n.a		BW may contribute to a significant supply of antioxidants to prevent oxidative stress if they are consumed in large amounts.
Lee, J.S. et al., 2010	Fagopyrum esculentum	leaf+flower	n.a	rats	30	2 groups: normal group (normal diet), control group (HF)	20	1 group (HF + 5% BLF)	10		Antihyperlipidemic effects of buckwheat leaf and flower in rats fed a high-fat diet																					-	-	0	+		Liver, kidnew weights were significantly lower. The heart and total adiose tissue weights were not significantly different. Liver TC, TG were significantly decreased. Feacal weight and cholestrol level were not significantly different. BLF elevated faecal TG and acidic sterol level significantly. Adipocyte size was significantly smaller.	ACAT, HMG-CoA reductase were significnatly increased.	Phenolic compounds		BLF mixture, that is rich in phenolic compounds and fibre, seemingly suppressed the body weight gain and lowered plasma and hepatic lipid concentrations with a simultaneous increase in faecal lipids in rats fed a high-fat diet
Lee, S.J. et al., 2014	Fagopyrum esculentum	grain	water	mice	40	1 group ( 200g/kg Soybean oil)	10	1 group (200g/kg Soybean oil + 10g/kg BW)	10	2 groups (olive oil + BW; fish oil + BW)	Influence of buckwheat extract on various dietary lipid-induced oxidative status of the mice brain	0																									Fatty acid composition of the mouse brain lipids had no significant changes. Antioxidant activities and inhibitory effect of lipid oxidation had no significant changes (but they where higher than the control).		Rutin, Quercitrin, Quercetin
Li, H.Q. et al., 2020	Fagopyrum esculentum	straw	n.a	lambs	20	1 group (control diet incl. BW)	4	4 groups (basal diet + 1.5, 3, 4.5, 6 RPM)	16		Effects of rumen-protected methionine supplementation on growth performance, nitrogen balance, carcass characteristics, and meat quality of lambs fed diets containing buckwheat straw																			+		0	+			Dry matter digestibility and N retention were highest in T3 while N excretion was the lowest.		Dry matter intake was higher in T4 than control. Drop loss was significantly lower in T4.	n.a		Dietary RPM supplementation may be able to improve the feed efficiency, N utilization, and meat quality of lambs; however, the optimal dose of RPM needs to be explored further.
Li, Y. et al., 2020	Fagopyrum esculentum	n.a	n.a	mice	40	2 groups: control (0.5% Salt), model group (5%Salt)	20	2 groups: (5% Salt + BW); BW	20		High-salt diet-induced gastritis in C57BL/6 mice is associated with microbial dysbiosis and alleviated by a buckwheat diet										+																The alpha-diversity of the stomach microbiota of mice fed salt+buckwheat was lower than that of mice fed a high-salt diet		n.a		Gastritis induced by a high-salt diet was associated with microbial dysbiosis and that buckwheat had a specific therapeutic and preventive effect by maintaining microbial homeostasis in the stomach.
Misan, A. et al., 2017	Fagopyrum esculentum	n.a	n.a	human	34	2 groups: intervention B (Maize + High protein), intervention C (Maize)	22	1 group: intervention (BW + High protein)	12	randomised, cross-over intervention study	Buckwheat – enriched instant porridge improves lipid profile and reduces inflammation in participants with mild to moderate hypercholesterolemia	+									+														+		Intervention A decreased TC, LDL, Triacylglycerol, Uric acid and increased serum adiponectin levels, HDL-C, fat-free mass significantly.		Polyphenolic compounds		In conclusion, the intake of porridge A as a functional food may improve lipid profile and may reduce inflammation.
Mu, C.T. et al., 2019	Fagopyrum esculentum	straw	n.a	lambs	60	1 group (control diet)	12	4 groups: control diet + (13.7, 27.5, 41.2, 55% BS)	48		Effect of different propotion of buckwheat straw and corn straw on performance, rumen fermentation and rumen microbiota composition of fattening lambs																					+	+	+		Nutrient digestibility was significantly higher in 28BS. The total VFA and MCP concentrations and carbohydrate hydrolytic enzyme activities were also affected by treatments, with the highest values for diet including 28% of DM BS. The ruminal microbial diversity was declined and the microbiome tends to be simplified and some maleficent bacteria abundance was increased when diets including 55% of …			n.a		BS can be used as a forage resource for sheep, and the optimal proportion in diet was 28% under the test condition.
Mukoda, T. et al., 2001	Fagopyrum esculentum	hull	dist. Water	mice	15-18	1 group (standard diet)	5-6	1 group (standard diet + BWHE)	5-6	1 group (standard diet + vitamin E)	Antioxidant activities of Buckwheat hull extract toward various oxidative stress in vivo	+																				0	0					Organ weights (liver, brain, heart kidney, lung) had no significant changes. Blood, liver, brain TBARS and FLS (fluorescent substance) levels were significantly decreased. Serum SOD activity was significantly increased.	n.a
Préstamo, G. et al., 2003	Fagopyrum esculentum	seed	n.a	rats	20	1 group (basal diet)	10	1 group (cooked BW)	10		Rle of buckwheat die on rats as prebiotic and healthy food				+																	-			+		Minerals (Sodium, iron, potassium, magnesium, calcium, zinc), glucose, uric acid, proteins, albumin had no sgnificant changes.	Lactic bacteria were significantly increased, mesophilic bacteria, enterobacteria decreased. Liver, spleen, heart, kidney weights had not significant changes.	n.a		These results confirm buckwheat as prebiotic food due to the increase in the rat-intestine of lactic acid bacteria, when rats were fed with buckwheat diet. Hence for Buckwheat is a healthy food due to the diminution on total cholesterol, HDL cholesterol and, HDL phospholipids in buckwheat diet
Pulkrabek, M. et al., 2017	Fagopyrum esculentum	whole plant	n.a	mice	72	1 group: control (LF), model (HF)	24	1 group: HF + 10% BW	12	1 group: HF + 10% whole flaxseed; HF + 6% defatted flaxseed, HF + 4% flaxseed oil	Flaxseed- and Buckwheat-supplemented diets altered enterobacteriaceae diversity and prevalence in the cecum and feces of obese mice																					0	0				The posttreatment fecal samples with the high diversity of Enterobacteriaceae were observed in the buckwheat (BW) group with four species. Total CFU was significantly higher in BW.		n.a		BW suppl. altered bacterial growth and diversity in the cecum and feces of mice. Within the family of Enterobacteriaceae, including S.liquefaciens, E.cloacae, and P.agglomerans, BW group showed growth and bacterial diversity. There may be a relationship between an increase in Enterobacteriaceae prevalence in feces and weight gain.
Reeves, P.G. et al., 2005	Fagopyrum esculentum	bran	n.a	rats	84	2 groups (5ug/kg Se, SeMet)	12	2 groups (5, 7.5% BWB)	12	10 groups (SE 20,50, 70, 100, 150 ug/kg), (SeMet 20, 50, 70, 100, 150 ug/kg)	Selenium bioavailability from buckwheat bran in rats fed a modified AIN-93G torula yeast-based diet																					0					The relative bioavailability of Se from buckwheat bran with all variables considered was 􏰁73% whether measured against Na selenite or SeMet.		n.a
Sadauskiene, I. et al., 2018	Fagopyrum esculentum	flower	ethanol	mice	30	2 groups: control (saline), model group (ethanol)	20	1 group: BWF	10		The Effects of Buckwheat Leaf and Flower Extracts on Antioxidant Status in Mouse Organs	+																									Brain CAT activity was significantly higher. Liver CAT activity was significantly lower. Brain SOD activity had no significant changes. Liver SOD activity was significant higher compared to control group. Brain GSH was significantly lower. Liver GSH was significantly higher. Brain MDA level was significnatly higher.
Sadauskiene, I. et al., 2018	Fagopyrum esculentum	leaves	ethanol	mice	30	2 groups: control (saline), model group (ethanol)	20	1 group: BWL	10		The Effects of Buckwheat Leaf and Flower Extracts on Antioxidant Status in Mouse Organs	+																									Brain CAT activity was significantly higher. Liver CAT activity had noc significant changes. Brain SOD activity was significant lower. Liver SOD activity was significant higher compared to control group. Brain GSH level was significantly lower. Liver GSH was significantly higher. Brain MDA level was significnatly higher.
Sayed, M.A. et al., 2015	Fagopyrum esculentum	seed	n.a	broiler chicks	144	1 group (control diet)	24	3 groups: BW1 (basal dit + 10%); BW2 (basal diet + 20%), BW3 (basal diet + 30%)	72	2 groups: (basal diet +10% + 250mg chitosan), (basal diet +10% + 500mg Chitosan)	Dietary effects of chitosan and buckwheat (Fagopyrum esclentum) on the perfrmynce and lipid profile of broiler chicks																					0	0	0	+			Feed intake was significantly higher in the second week in 10% BW.	n.a		The feeding of higher levels of buckwheat (20% or more) alone or lower levels of buckwheat (10%) with trace amounts of chitosan influenced the lipid profiles of broilers positively.
Simmering, R. et al., 2002	Fagopyrum esculentum	leaves	n.a	human	28	1 group (placebo)	4	1 group (buckwheat)	4	3 groups (quercetin, rutin, matrix)	The growth of the favonoid-degrading intestinal bacterium, Eubacterium ramulus, is stimulated by dietary favonoids in vivo																											Buckwheat increased the levels of E.ramulus significantly.	Flavonoids		The intake of a high dose of favonoids stimulated the growth of this organism in the faecal fora of humans resulting in the formation of favonoid degradational products.
Stringer, D.M. et al., 2013	Fagopyrum esculentum	grain	n.a	human	24	1 group: normal (healthy + BW)	6	1 group (T2DM + BW)	6	2 groups: control (healthy + rice), (T2DM + rice)	Consumption of buckwheat modulates the post-prandial response of selected gastrointestinal satiety hormones in individuals with type 2 diabetes mellitus (single-blind, controlled, cross-over study)																											Significant difference between the two groups in demographic and clinical data. Age, Body weight, BMI, HbA1c were higher in T2DM group.	n.a		In conclusion, consumption of a food product made from whole-grain buckwheat flour containing 50 grams of available carbohydrate differentially affected post-prandial responses of GLP-1 and GIP but did not lead to changes in post-prandial glucose or insulin in healthy participants or those with T2DM.
Tomotake, H. et al., 2001	Fagopyrum esculentum	n.a	n.a	rats	20	1 group (Casein)	7	1 group (BWP)	7	1 group (SPI)	Stronger suppression of plasma cholesterol and enhancement of the fecal excretion of steroids by a buckwheat protein product than by a soy protein isolate in rats fed on a cholesterol-free diet																					0	0		+		Fecal neutral and acidic steroids were significantly higher.		n.a		The consumption of BWP suppressed plasma cholesterol by enhancing the fecal excretion of both neutral and acidc steroids.
Tomotake, H. et al., 2006	Fagopyrum esculentum	seed	n.a	mice	27	1 group (Casein)	9	2 groups: BWP; PBF	18		High protein buckwheat flour suppresses hypercholesterolemia in rats and gallstone formation in mice by hypercholesterolemic diet and body fat in rats because of its low protein digestibility																					0	0		0		Fecal weight were significantly higher in BWP, PBF. Fecal nitrogen were significantly higher in BWP,PBF. Apparent protein digestibility were significantly lower in BWP, PBF.		n.a		This study demonstrated that PBF has strong activities against hypercholesterolemia, obesity, and gallstone formation, suggesting a potential usefulness of PBF as functional ingredient.
Tomotake, H. et al., 2006	Fagopyrum esculentum	seed	n.a	rats	20	1 group (Casein)	7	2 groups: BWP; PBF	13		High protein buckwheat flour suppresses hypercholesterolemia in rats and gallstone formation in mice by hypercholesterolemic diet and body fat in rats because of its low protein digestibility																					0	0		+		Fecal nitrogen were significantly higher in BWP,PBF. Apparent protein digestibility were significantly lower in BWP, PBF. Liver wight were significantly lower in BWP, PBF, Liver cholesterol was significantly lower in PBF. Fecal weight was significantly higher in PBF.		n.a		This study demonstrated that PBF has strong activities against hypercholesterolemia, obesity, and gallstone formation, suggesting a potential usefulness of PBF as functional ingredient.
Tomotake, H. et al., 2006	Fagopyrum esculentum	seed	n.a	rats	18	1 group (Casein)	6	2 groups: BWP; PBF	12		High protein buckwheat flour suppresses hypercholesterolemia in rats and gallstone formation in mice by hypercholesterolemic diet and body fat in rats because of its low protein digestibility																					0	0		+		Serum Cholesterol and Fat pad weight were significantly lower in PBF. Liver FAS activity were significantly lower in BWP, PBF. Gastrocnemius muscle and fecal weight were significantly higher in PBF. Fecal nitrogen, fat were significantly higher in BWP,PBF. Apparent protein and fat digestibility were significantly lower in BWP, PBF.		n.a		This study demonstrated that PBF has strong activities against hypercholesterolemia, obesity, and gallstone formation, suggesting a potential usefulness of PBF as functional ingredient.
Wang, M. et al., 2008	Fagopyrum esculentum	n.a	n.a	goat	3	cereal feedstuff incl. Barley, Wheat, Sorghum, Maize, Millet, Rice	n.a	cereal feedstuff incl. BW	n.a	2 groups (legume feedstuff, tuber feedstuff)	In situ ruminal phosphorus degradation of selected three classes of feedstuffs																									P degradability of BW was comparable with other cereals.			n.a
Wang, M. et al., 2009	Fagopyrum esculentum	n.a	n.a	goat	3	cereal feedstuff incl. Barley, Wheat, Sorghum, Maize, Millet, Rice	n.a	cereal feedstuff incl. BW	n.a	2 groups (legume feedstuff, tuber feedstuff)	In situ ruminal crude protein and starch degredation of three classes of feedstuffs in goat																									CP degradability of BW was comparable with other cereals. Starch degradability of BW was slower than the other cereals.			n.a
Watanabe, M. et al., 2010	Fagopyrum esculentum	sprouts	methanol	mice	48	2 groups: non-diabetic group (AIN-93G), diabetic group (AIN-93G)	20	3 groups: nondiabetic group (10% BS), diabetic groups (5% BS + AIN-93G; 10% BS + AIN-93G)	28		Effects of Buckwheat sprouts on plasma and hepatic parameters in tye 2 diabetic db/db mice	+																				-	0		+		HbA1C, AI significantly lower in DSL, but had no effect on Plasma glucose. HbA1c, AI significantly lower in DSH, but had no effect on Plasma glucose. Bile acid conc. increased significnatly in DSH. DSL increased CYP7A1 level, but had no effect on the other parameters. DSH increased HMG-CoAR, CYP7A1, but had no effect on other parameters.	DSL decreased the Liver weight significantly, but had no effect on FI, Final body weight, BWG, Adipos tissue weight. DSH decreased Final body weight, BWG, liver weight, but had no effect on FI, Adipose tissue wt. Plasma and hepatic TBARS level was significnatly decreased in DSL/DSH.	n.a		Excretion of bile acids in feces by feeding the BS diet would contribute to the suppression of the cholesterol concentration in the plasma and liver tissues of mice.
Wieslander, G. et al., 2007	Fagopyrum esculentum	n.a	n.a	human	27	1 group (TBW)	27	1 group (CBW)	27		Health Effects from Increased Intake of Rutin from a New Type of Tartary Buckwheat Biscuits-an Experimental Cross-over Study										0														0				Rutin		In conclusion, rutin may reduce neutrophilic inflammation. Moreover, both types of buckwheat may reduce serum cholesterol and improve lung function.
Wieslander, G. et al., 2011	Fagopyrum esculentum	n.a	n.a	human	30	1 group (TBW)	30	1 group (CBW)	30		Eating Buckwheat Cookies Is Associated with the Reduction in Serum Levels of Myeloperoxidase and Cholesterol: A Double Blind Crossover Study in Day-Care Centre Staffs										0														0				Rutin		Moreover, intake of both types of buckwheat cookies may lower cholesterol levels.
Yang, H.J. et al., 2016	Fagopyrum esculentum	sprouts	n.a	rats	40	2 groups: sham group (without OVX), model group (OVX)	20	2 groups: OVX + BWS; OVX + BWS + MJ	20		Methyl jasmolate treated buckwheat sprout powder enhances glucose metabolism by potentiating hepatic insulin signaling in estrogen-deficient rats																					-					Energy expenditure, Fat oxidation were significantly higher. Abdomen Fat mass was significantly lower, Femur BMD, bone were significantly higher. Lean mass were significantly higher in Mj-BW compared to BW. Insulin level, HOMA-IR were significantly lower in BWS<MjBW.	Mj-BW BWG, peri-uterine, retroperitoneum, visceral fat were significantly lower compared to BW.	Isoorientin, Orientin, Rutin, Vitexin		MJ-BWS prevented and ameliorated the disturbances in energy and glucose metabolism in estrogen-deficient animals better than BWS. MeJA treatment increases the production of phenolic compounds and may induce the production of new bioactive compounds that provide greater improvements in energy and glucose metabolism compared to untreated BWS.
Zdunczyk, Z. et al., 2006	Fagopyrum esculentum	grain	n.a	rats	80	2 groups: 45% naked oat; naked oat + Vit.E	16	2 groups: 35% naked oat + 15% BW; (35% naked oat + 15% BW) + Vit.E	16	6 groups: (barley, husked oat, naked oat + oat bran); (barley, husked oat, naked oat + oat bran) + Vit.E	Invitro antioxidant activities of barley, husked oat, naked oat, triticale, and buckwheat wastes and their influence on the growth and biomarkes of antioxidant status in rats	0																				0	0	+	0		Glucose had no significant changes. Serum Vitamin E level was significantly lower in NB-aTocopherol. Liver Vitamin E level in BW was higher after suppl. With a-Tocopherol.		Phenolic compounds
Han, F. et al., 2019	Fagopyrum tataricum	n.a	n.a	rats	150	1 group (whole wheat)	15	1 group (TBW)	15	8 groups (Brown rice, polished rice, oats, proso millet, foxtail millet, CBW, adlay, protein free diet)	Digestible indispensable amino acid scores of nine cooked cereal grains																										Apparent and true ileal digestibility of amino acid in TBW were significantly lower than wheat. DIAAS was 47 for TBW.				It is possible that buckwheat and tartary buckwheat are better protein sources than oats.
Jin, H.R. et al., 2020	Fagopyrum tataricum	grain	ethanol	rats	42	3 groups: normal group (destilled water), model group (40% ethanol), positive control (10ml/kg rutin + 40% ethanol)	18	4 groups (native, autoclaved, boiled, steamed TBFE + 40% ethanol)	24		Pharmacokinetics andprotective effects of tartary buckwheat flour extracts against ethanol-induced liver injury in rats	+								+												+	0		+		MDA level was significantly decreased. Calcium content was significantly decreased.	The liver weight showed no significant changes. ALP, AST levels decreased significantly, ALT had no significant changes.	Rutin, Quercetin, Polyphenols, Flavonoids		TBFEs had slightly higher antioxidant and protective effects on ethanol-induced liver damage
Kim, S.Y. et al., 2019	Fagopyrum tataricum	n.a	ethanol	rats	32	2 groups: normal group (normal diet), control group (HFD)	16	2 groups (HFD + 0.5%; HFD + 1% TB)	18		Tartary buckwheat extract attenuated the obesity-induced inflammation and increased muscle PGC-1a/SIRT1 expression in high fat diet-induced obese rats									0	+											0	0		+		Adipogenesis-related mRNA levels and enzyme activities were significantly lower. iNOS, CD11c expression and NO production were significantly lower, Arg1 expression was significantly higher. AMPK activity was significantly higher. PGC-1a, SIRT expression and SIRT enzyme activity were significantly higher.	Total weight adipose tissue was significantly lower.	Phenolic, Flavonoid, Rutin		TB might attenuate obesity-induced inflammation and mitochondrial dysfunction by modulating adipose tissue inflammation and the muscle PGC-1α/SIRT1 pathway.
Lee, C.C. et al., 2013	Fagopyrum tataricum	seed	ethanol	mice	36	3 groups: normal group (liquid diet), model group (ethanol + liquid diet), positive control (ethanol + 200mg/kg Silymarin)	18	1 group (Ethanol + 50mg/kg TB)	6	2 groups (ethanol + 11.5mg/kg rutin), (ethanol + 3mg/kg quercetin)	Rutin and quercetin, bioactive compounds from tartary buckwheat, prevent liver inflammatory injury	+								+	+																	EEB significantly lowered vacuole formation and inflammation.	n.a		This study suggests that EEB exerts hepatoprotection via promoting anti-oxidative and anti-inflammatory properties against oxidative liver damage.
Lee, C.C. et al., 2013	Fagopyrum tataricum	seed	ethanol	rats	36	3 groups: normal group (liquid diet), model group (0.01ml/kg CCl4 liquid diet), positive control (CCl4 + 200mg/kg Silymarin)	18	1 group (CCl4 + 50mg/kg TB)	6	2 groups (CCl4 + 11.5mg/kg rutin), (CCl4 + 3mg/kg quercetin)	Rutin and quercetin, bioactive compounds from tartary buckwheat, prevent liver inflammatory injury	+								+	+																	EEB significantly lowered vacuole formation and inflammation.	n.a		This study suggests that EEB exerts hepatoprotection via promoting anti-oxidative and anti-inflammatory properties against oxidative liver damage.
Peng, L.X. et al., 2020	Fagopyrum tataricum	bran	n.a	rats	50	2 groups: negaive control (AIN 93-G), model group (HFD)	20	1 group (HFD + TB)	10	2 groups: HFDQ (HF + 0.1% Quercetin), HFDR (HF + 0.2% Rutin)	Effect of tartary buckwheat, rutin, and quercetin on lipid metaolism in rats during high dietary fat intake										0											+	+		0		Insulin, Creatinin, Blood glucose level had not significant changes. Cystatin-C and Urea evel were significantly lower. TB had no significant effects on serum fatty and fecal SCFA-production. Shannon, Observed species, Simpson Index had not significant changes, but a-diversity of gut microbiota in Chao 1 Index were significantly higher.	Perirenal fat, Epididymis fat, BMI were significantly higher. Body length, liver weight had not significant changes.	n.a		TB modulateed the gut microbiota , but more research is needed to clarify th relationship between gut microbiota and obesity. Mechanism of Tartary buckwheat on lipid metabolism needs further systematic research.
Wang, M. et al., 2009	Fagopyrum tataricum	bran	ethanol	rats	60	3 groups: negative control (basal diet), model group (HFD), positive control (HFD + 0.032g/kg Gynostemma pantaphyllum)	30	3 groups (0.2, 0.5, 1g/kg)	30		Antioxidant activity of tartary buckwheat bran extract and ist effect on the lipid profile of hyperlipidemic rats	+																				0			+		At week 6: TC was significantly decreased in MD, HD. AI decreased significantly in LD, MD. AAI increased significantly in LD, MD.	Liver TC and TG were significantly increased in LD,MD, HD. The Liver index had no significant changes. Liver SOD-activity increased in LD, HD significantly. Liver GSH-Px activity increased in MD significantly. Liver MDA level decreased in LD, MD HD significantly.	Rutin, Quercetin, Phenolic compunds		TBBE significantly reduced blood and liver lipids, raised serum antioxidant activity, and inhibited peroxide formation of serum lipids.
Wieslander, G. et al., 2007	Fagopyrum tataricum	n.a	n.a	human	28	1 group (CBW)	28	1 group (TBW)	28		Health Effects from Increased Intake of Rutin from a New Type of Tartary Buckwheat Biscuits-an Experimental Cross-over Study										+														0		Ocular irritation was increased and fatigue was significantly decreased when change CBW to TBW. Serum MPO levele was significantly decreased.		Rutin		In conclusion, rutin may reduce neutrophilic inflammation. Moreover, both types of buckwheat may reduce serum cholesterol and improve lung function.
Wieslander, G. et al., 2011	Fagopyrum tataricum	n.a	n.a	human	32	1 group (CBW)	32	1 group (TBW)	32		Eating Buckwheat Cookies Is Associated with the Reduction in Serum Levels of Myeloperoxidase and Cholesterol: A Double Blind Crossover Study in Day-Care Centre Staffs										+														0		Serum MPO was significantly decreased.		Rutin		In conclusion, intake of tartary buckwheat cookies with high level of the antioxidant rutin may reduce levels of MPO, an indicator of inflammation. Moreover, intake of both types of buckwheat cookies may lower cholesterol levels.
Yan, F.W. et al., 2012	Fagopyrum tataricum	grains	ethanol:water (70:30)	rats	40	1 group (dist. water)	10	3 groups (60, 120, 240mg/kg)	30		Infuence of Tartary buckwheat exracts supplementation on oxidative stress inducedby acute exhaustive exercise in rats	+																											n.a		TBE played the role of antioxidant to prevent oxidative stress and ROS-mediated oxidative damage in liver tissue of rats.
Yang, Q. et al., 2020	Fagopyrum tataricum	aerial parts	ethanol	rats	36-54	3 groups: negative control (saline),model group (acute alcoholic liver injury), positive control (Curcumin)	18-27	3 groups: Low, medium, high dose TB	18-27		Tartary buckwheat extract alleviates alcohol-induced acute liver injuries through the inhibition of oxidative stress and mitochondrial cell death pathway	+								+																	Liver index had no significant changes in low, medum, high dose TBW. MDA, ROS level was significantly decreased, GSH level was significnatly increased.
Yang, Q. et al., 2020	Fagopyrum tataricum	aerial parts	ethanol	rats	36-54	3 groups: negative control (saline),model group (chronic alcoholic liver injury), positive control (Curcumin)	18-27	3 groups: Low, medium, high dose TB	18-27		Tartary buckwheat extract alleviates alcohol-induced chronic liver injuries through the inhibition of oxidative stress and mitochondrial cell death pathway	+								+																	Liver index was significantly decreased in medium, high dose TBW. MDA, ROS level was significantly decreased, GSH level was significnatly increased.
Zhao, J.X. et al., 2017	Fagopyrum tataricum	bran	n.a	ewe lambs	30	1 group (basal diet)	10	2 groups: TBE1 (basal diet + 1g/kg); TBE2 (basal diet + 5g/kg)	20		Effect of dietary Tartray buckwheat extract supplementation on growth performance, meat quality and antioxidant activity in ewe lambs	+																		+		+	+				Serum parameter had not significant changes.	Kidney, rumen and omasum weights were significantly lower in TBE1. Reticulum and small intestine weights were significantly higher in TBE2.	Polyphenolic compounds		TBE2 can be used as a feed ingredient in lamb production to improve growth performance, and relieve oxidative stress and increase water holding capacity of meat.
Zhou, X.L. et al., 2018	Fagopyrum tataricum	n.a	n.a	mice	27	2 groups: normal group (chow diet (CON)), control group (HF + CAS)	18	1 group (HF + BWP)	9		Tartary buckwheat protein prevented dyslipidemia in hifh-fat diet-fed mice associated with gut microbiota changes										+											0			+		Liver index had no significant changes, but abdominal fat decreased significantly. Protein and fat digestibility was significantly decreased. Total bile acid, acetic acid, propionc acid, butyric acid were significantly increased. Bifidobacteria, Lactobacillus, Enterococcus, Clostridium were significantly increased, Escherichia, Bacareoides were signififcnatly decreased.		n.a		BWP regulated the plasma lipids status. BWP regulated the gut microbiota of mice fed on HFD. There is a strong correlations of Bifidobacterium to plasma TC, TG, LDL-C, AI. Escherichia correlate positively to AI. Lactobacillus correlate positively to TC. BWP showed preventive effect on dyslipidemia and regulated the gut microbiota.
Zhou, Y. et al., 2020	Fagopyrum tataricum	n.a	n.a	mice	36	2 groups: negative control (LFD), model group (HF-CS)	18	1 group (HF-BRS)	9	1 group (HF-CRS)	Regulation of tartary buckwheat-resistant starch on intestinal microflora in mice fed with high-fat diet																												n.a		TBRS has the potential to improve intestinal health by altering the structure of gut microbiota and increasing the production of SCFAs.
Zhou, Y.M. et al., 2019	Fagopyrum tataricum	n.a	n.a	rats	36	2 groups: negative control (normal diet + saline), model group (HFDFM)	24	1 group: HFDBFM	12		Impact of buckwheat fermented milk combined with highfat diet on rats' gut microbiota and short-chain fatty acids	+									+											0	0				Shannon, Simpson index had no significant changes (community diversity), Chao, Ace ndex were significantly higher (community richness). The abundance of Firmicutes in HFDBFM was higher and Bacteroidetes was signficantly lower. BFM could enrich Firmicutes and reduce Bacteroidetes in rats’ intestinal flora. HFDBFM increases Firmicutes/Bacteroidetes indicated that BFM likely conferred beneficial eff…	Liver weight and abdominal fat had no significant changes. Liver SOD, MDA level had no significant changes, but T-AOC, CAT were significantly increased. Colon and Duodenum MDA level had no significant changes, but SOD, CAT, T-AOC were significantly increased. BFM decreased LPS, IL-6, TNFa levels significantly.	n.a		BFM could improve the decrease in intestinal microbial and richness caused by HFD. Buckwheat fermented milk can alleviate the damage of HFD to intestinal flora of rats. It modulates microbiota composition and SCFA concentrations to balance the intestinal environment, which will benefit to rats’ intestinal health.
Zhou, Y.M. et al., 2019	Fagopyrum tataricum	seed	water	mice	27	2 groups: negative control (chow as normal diet), model group (HFD)	18	1 group BRS (HFD + BRS)	9		Regulatory function of Buckwheat-resistant starch supplementation on lipid profile and gut microbiota in mice fed with a high-fat diet	+									+											-			+		BRS decreased liver index, abdominal fat significantly. GLU, INS level were decreased and ISI level increased significantly. BRS increased Bifidobacterium, Enterococcus, Lactobacillus and decreased Escherichia Coli significantly. BRS increased SCRA significantly.	BRS restored blood glucose significantly.	n.a		BRS had protective effects against insulin resistance and hyperlipidemia. BRS benefited the cholesterol and glucose metabolism, as well as optimized gut microbiota composition in mice fed with a high-fat diet.
Harrold, R.L. et al., 1980	Fallopia convolvulus	seed	n.a	rats	29	1 group (control)	10	1 group (WB)	10	1 group (RP)	Nutritive value of green or yellow foxtail, wild oats, wild buckwheat or redroot pigweed seed as determined with the rat																					+	+	+
Begné, M.G. et al., 2001	Polygonum aviculare	root	ethanol	human	60	n.a	n.a	1 group (desease + Sanguinaria oral rinse)	60		Clincal effect of a Mexican Sanguinaria extract (Polygonum aviculare L.) on gingivitis										+																	Gingival Index decreased significantly during period (14d). Prevalence of dental plaque was increased significantly (day 7-14).	n.a		The Sanguinaria Mexican Extract, significantly decreased gingivitis, due to its astringent, antiinflammatory and antiglycolytic properties.
Milan, P.B. et al., 2011	Polygonum aviculare	aerial parts	n-hexane:dichlormethane:methanol	mice	24	2 groups: normal control (no EMF), control (EMF)	12	2 groups: PAE (50mg/kg), PAE (EMF + 50mg/kg)	12		Effects of Polygonum aviculare herbal exract on sperm parameters after EMF exposure in mouse																										motility insite: significant lower, moderate, slow, rapid motility: significant higher. Normal sperm morphology was increased significantly. Sperms with coil tail had no significnt differences.		n.a		PAE increases the number of sperms with normal morphology and decreases number of sperms with cytoplasic nodes at mid tail. PAE does not affect sperm with coil tail.
Park, S.H. et al., 2018	Polygonum aviculare	n.a	water	mice	40	2 groups: normal group (unstressed), model group (stressed + vehicle)	20	2 groups (stressed + 100, 200mg/kg)	20		Polygonum aviculare L. extract reduced fatigue by inhibiting neuroinflammation in restraint-stressed mice									+	+											+					PAE treatement significantly increased swimming times in week 2, sucrose consumption between 1 to 2 weeks, box center frequency. Stressed mice treated with 200mg/kg PAE were significantly more active. 200 PAE decreased the lateral ventricle size significantly. In brain tissue Adrenalin, Noradreanlin levels were significantly decreased, Serotinin and 5HT3 level was increased. The serum Adrenalin, …	The protein expression of inflammatory markers like CD68, Iba1, CCL2, NF-kB were also significantly decreased.	Myricitrin, Isoquercitrin, avicularin, quercitrin		PAE treatment attenuated stress-induced tissue damage in the brain and liver. PAE regulates stress hormone levels in the serum and brain. PAE treatment attenuated stress-induced neuroinflammation, including expression of cytokines and other inflammatory markers in the brain and serum, and microglial activation in the brain.
Saremi, J. et al., 2018	Polygonum aviculare	leaves	dist. Water	rats	64	4 groups: normal group (no treatement), model group (1% ethaylene glycol + 25% Ammoniumchlorid), sham (100, 400mg/kg PAE)	32	4 groups: preventive (100, 400mg/kg frm 1st day + 1% ethaylene glycol + 25% Ammoniumchlorid), curative (100, 400mg/kg from 14th day + 1% ethaylene glycol + 25% Ammoniumchlorid)	32		Effect of Polygonum aviculare L. on Nephrolithiasis induced by ethylene glycol and ammonium chloride in rats																										Preventive and curative groups signififcantly decreased Calcium oxalat and Tubulointerstitial damage		n.a		Aqueous extract of Polygonum Aviculare L. is effective in the prevention and treatment of kidney stones.
Sung, Y.Y. et al., 2013	Polygonum aviculare	aerial parts	ethanol	mice	35	4 groups: normal control (normal diet), model group (HFD), positive control (HFD + Orlistat; HFD + BPT)	28	1 group (HFD + PAE)	7		The antiobesity effect of Polygonum aviculare L. ethanol extract in hig-fat diet-induced obese mice	+																				-	0		0		AST, Leptin had significant decreased level. No significant effect on ALT, BUN, Creatinine, Adiponectin level. Gene expression levels in epididymal adipose tissue were significantly decreased. PPAR-y/B-actin expression and MDA level were significantly reduced.	White adipose tissue weight was also significantly reduced.	Myricitrin, Isoquercitrin, Avicularn, Quercitrin, Quercetin		PAE exerts antiobesity effects in HFD-induced obese mice through the suppression of lipogenesis in adipose tissue and increased antioxidant activity.
Youn, H.J. et al., 2001	Polygonum aviculare	whole plant	water	broiler chicks	170	2 groups: negative control (uninfected, untreated), model group (infected, untreated group)	20	1 group (PAE)	10	14 groups (several plant species)	Screening of the anticoccidial effects of herb extracts against Eimeria tenella							0														0		0			PAE had no significant changes in bloody diarrhea, survival, lesion scores. Oocyst excretion of PAE was lower than model group.		n.a		No significant anticoccidial effect.	addit. Publ.
Ali, M.Z. et al., 2015	Polygonum bistorta	rhizome	aq. ethanol	mice	25	2 groups: negative control (10ml/kg saline + 10ml/kg castor oil), positive control (10mg/kg Loperamid + 10ml/kg castor oil)	10	3 groups (300, 600, 1000mg/kg + 10ml/kg castor oil)	15		Antidiarrheal and antispasmodic activities of Polygonum bistorta rhizomes are mediated predominantly through K+ channels activation												+															600, 1000mg/kg showed a significant positive antidiarrheal effect.	n.a
Ali, M.Z. et al., 2015	Polygonum bistorta	rhizome	aq. Ethanol	mice	15	1 group: negative control (10ml/kg saline)	5	2 groups (3, 5g/kg)	10		Antidiarrheal and antispasmodic activities of Polygonum bistorta rhizomes are mediated predominantly through K+ channels activation																										no acute toxic effect was found		n.a
Khan, M.A. et al., 2008	Polygonum bistorta	n.a	water	broiler chicks	240	2 groups: negative control (uninfected, untreated), model group (infected, untreated group)	80	1 group (2 ml PB + infected)	40	3 groups (2 ml A. marmelos, 5ml Merc sol, 3ml Darvisul liq.) + infected	Comparative Efficacy of some Herbal and Homeopathic Preparations against Coccidiosis in Broilers							+														+		0			Serum Glucose and total protein were significantly higher. Urea nitrogen were significantly lower. Carcass fat weight and grid reference tissue depth increased while drip loss decreased by supplemental RPM.		n.a		It was concluded that the plants evaluated in the study have anticoccidial activity.	addit. Publ.
Khushtar, M. et al., 2018	Polygonum bistorta	root	hydro-alcohol	rats	30	4 groups: normal control (1%CMC), model group (1% CMC + 20mg/kg Indomethacin), positive control (20mg/kg Ranitidine + 20mg/kg Indomethacin), per se (HEPB 1000mg/kg)	20	2 groups (500, 1000 mg/kg + 20mg/kg Indomethacin)	10		Gastroprotective effect of hydro-alcoholic extract of Polygonum bistorta Lin root in Indomethacin-induced gastric ulcers in sprague dawley rats	+									+																	HEPB showed significantly increased mucus production, Catalase activity and SOD activity. TBARS and ulcus index score were significantly decreased.	n.a		Polygonum bistorta Linn root protected stomach from indomethacin-induced ulcers in Sprague Dawley rats by prevention of induced muco-oxidative stress.
Liao, S.G. et al., 2011	Polygonum capitatum	whole plant	water	mice	190	2 groups: negative control (2.5% aq. Tween-80 + 0.02ml Xylene), positive control (4.5 mg/kg Dexamethason + 0.02ml Xylene)	20	2 groups: AE (3, 6 g/kg + 0.02ml Xylene)	20	15 groups: GAA, FV, TN, TS, PP + (0.6, 0.3, 0.15 g/kg + 0.02ml Xylene)	Anti-inflammatory effects of extracts andfractions from Polygonum capitatum										+																		n.a
Liao, S.G. et al., 2011	Polygonum capitatum	whole plant	ethanol	mice	190	2 groups: negative control (2.5% aq. Tween-80 + 0.02ml Xylene), positive control (4.5 mg/kg Dexamethason + 0.02ml Xylene)	20	2 groups: 70EE (3, 6 g/kg + 0.02ml Xylene)	20	15 groups: GAA, FV, TN, TS, PP + (0.6, 0.3, 0.15 g/kg + 0.02ml Xylene)	Anti-inflammatory effects of extracts andfractions from Polygonum capitatum										+																		n.a
Rahman, E. et al., 2002	Polygonum hydropiper	whole plant	hexane	mice	24	2 groups: control group (vehicle 10ml + 0.7% acetic acid), positive control (50mg/kg Aminopyrine + 0.7% acetic acid)	12	2 groups: PH-Hx (250, 500 mg/kg + 0.7% acetic acid)	12		Antinociceptive activity of Polygonum hydropiper											+															PH-Hx (500) showed significantly reduced writhings.		n.a
Rahman, E. et al., 2002	Polygonum hydropiper	whole plant	ethylacetat	mice	24	2 groups: control group (vehicle 10ml + 0.7% acetic acid), positive control (50mg/kg Aminopyrine + 0.7% acetic acid)	12	2 groups: PH-EA (250, 500mg/kg + 0.7% acedic acid)	12		Antinociceptive activity of Polygonum hydropiper											+															PH-EA (250, 500) showed significantly reduced writhing.		n.a		The ethylacetate extract of P. hydropiper significantly and dose dependently suppressed the number of writhing induced by acetic acid in mice.
Rahman, E. et al., 2002	Polygonum hydropiper	whole plant	methanol	mice	24	2 groups: control group (vehicle 10ml + 0.7% acetic acid), positive control (50mg/kg Aminopyrine + 0.7% acetic acid)	12	2 groups: PH-Me (250, 500 mg/kg + 0.7% acetic acid)	12		Antinociceptive activity of Polygonum hydropiper											+															PH-Me (500) showed significantly reduced writhings.		n.a
Zhang, W. et al., 2018	Polygonum hydropiper	stalks	water	rats	30	3 groups: normal group (nonintestinal inflammation + 50% ethanol), model group (TNBS), positive control (120 mg/kg SAZ + TNBS)	15	3 groups (125, 250, 500 mg/kg + TNBS)	15		Anti-inflammatory effecs of an extract of Polygonum hydropiper Stalks on 2,4,5-Trinitrobenzensulphonic acid-induced intstinal inflammation in rats by inhibiting the NF-kB pathway	+									+																H-PHL upregulated significantly the protein expression of NF-κBp65 and p-NF-κBp65. MPO activity level was significantly reduced in the group of H-PHL. GSH level icreased significantly in M/H-PHL. iNOS activity was significantly decreased (in all dose). COX-2, TNF-a, IL-B were significantly reduced (only H-PHL)	H-PHL reduced significantly damage score. M-PHL, H-PHL decreased significantly weight/length ration. H-PHL reduced significantly the body weight loss on days 6, 7, and 8. H-PHL reduced the ulcer area, edema, adhesion and the inflammatory cells in the lamin propria significantly.	n.a		H-PHL has a protective effect on experimental intestinal inflammation in rats and its anti-inflammatory effects are closely related to inhibition of NF-κB signal pathways.
Keles, O. et al., 2001	Polygonum lapathifolium	root/rhizome	ethanol	rats	49	2 groups: model group (0.9% NaCl + 0.1ml Carrageenan), positive control (5mg/kg Indometacin + 0.1ml Carrageenan)	14	5 groups (100, 200, 300, 400, 500 mg/kg + 0.1ml Carrageenan)	35		Antiinflammatory of Polygonum lapathifolium in rats										+																	significant positiv antiinflammatory effect (all dosages) after 2 hours.	n.a		These results demonstrated that the extract of P. lapathifolium has antiinflammatory.
Keles, O. et al., 2001	Polygonum lapathifolium	root/rhizome	ethanol	rats	84	3 groups: control group (0.9% NaCl), model group (0.9% NaCl + Yeast), positive control (150mg/kg Paracetamol + 20ml/kg Yeast)	21	9 groups (100, 200, 300, 400, 500, 1000, 2000, 3000, 4000 mg/kg + 20ml/kg Yeast)	63		Antipretic activity of Polygonum lapathifolium in rats																										200-500 mg/kg showed significantly increaseda antipyretic effect. 1000-4000mg/kg showed an exremly decreased body temperatur, which caused a toxic effect.		n.a		These results demonstrated that the extract of P. lapathifolium has antipyretic activity.
Keles, O. et al., 2001	Polygonum lapathifolium	root/rhizome	ethanol	rats	21	1 group (0.9% NaCl)	7	2 groups (100, 500 mg/kg)	14		Antipretic activity of Polygonum lapathifolium in rats																										100, 500 mg/kg did not decrease the body temperature of normothermic animals (without hyperthermic stimulus)		n.a
George, A. et al., 2014	Polygonum minus	aerial parts	water	rats	32	2 groups: model group (0.5% CMC + 0.1ml Carrageenan), positive control (10mg/kg Diclofenac + 0.1ml Carrageenan)	16	2 groups (100, 300 mg/kg)	16		Anti-inflammatory effects of Polygonum minus (Huds) extract (Lineminus) in-vitro enzyme assays and carrageenan induced paw edema										+																	A significant reduction of paw edema volume was observed (100 and 300 mg/kg b.w.) after 4 h.	n.a
Qader, S.W. et al., 2012	Polygonum minus	leaves	ethanol	rats	42	2 groups: model group (5ml/kg CMC + 95% ethanol 5ml/kg), positive control (20mg/kg Omeprazole + 95% ethanol 5ml/kg)	12	5 groups (50/100 mg/kg of F1, F2, F3, F4, F5 + 95% ethanol 5ml/kg)	30		Pharmacological mechanisms underlying gastroprotective activities of the fractions obtained from Polygonum minus in Sprague Dawley Rats	+									+																PGE2 synthesis level, hexosamin level increased significantly in all groups.	F1-F5 showed significantly positive ulcer protection. Gastric mucus wall prodution was increased in a dose-dependent manner.	phenolic compounds (gallic acid, rutin, coumaric acid, quercetin)		The ethyl acetate:methanol 1:1 v/v fraction (F2) was considered to be the best fraction for mucous protection in the ethanol induction model.
Wasman, S.Q. et al., 2010	Polygonum minus	leaves	dist. Water	rats	36	1 group (dist. water)	12	2 groups (2, 5 g/kg)	24		Cytoprotective activities of Polygonum minus aqueous leaf extract on ethanol-induced gastric ulcer in rats																										All the animals remained alive and did not manifest any significant sign of toxicity at these doses.		n.a
Wasman, S.Q. et al., 2010	Polygonum minus	leaves	dist. Water	rats	36	2 groups: normal control (dist. water + 5ml/kg Ethanol), positive (Omeprazol 20mg/kg + 5ml/kg Ethanol)	12	2 groups (250, 500 mg/kg) + 5ml/kg Ethanol	12		Cytoprotective activities of Polygonum minus aqueous leaf extract on ethanol-induced gastric ulcer in rats										+																	(250, 500 mg/kg) showed a significantly increased mucose production and pH of gastric content dose-dependent. Ulcer area was significantly decreased.	n.a		PMALE promotes ulcer protection as ascertained by the comparative decreases in ulcer areas, reduction of edema and leucocytes infiltration of the submucosal layer.
Gou, K.J. et al., 2017	Polygonum orientale	aerial parts	ethyl acetat	mice	40	2 groups: negative control (0.1% Tween-80), positive control (0.005g/kg Dexamethasone + 0.05% Xylene)	16	3 groups: POEa (3.75, 5, 7.5 g/kg + 0.05% Xylene)	24		Anti-inflammatory and analgesic effects of polygonum orientale L. extracts										+																	All doses (3.75, 5, and 7.5 g/kg) of POEa significantly inhibited xylene induced ear edema.	Flavonoid compound, Orientin, Isoorientin, Vitexin, Luteolin, Quercetin
Gou, K.J. et al., 2017	Polygonum orientale	aerial parts	ethyl ether	mice	40	2 groups: negative control (0.1% Tween-80), positive control (0.005g/kg Dexamethasone + 0.05% Xylene)	16	3 groups: POEe (3.75, 5, 7.5 g/kg + 0.05% Xylene)	24		Anti-inflammatory and analgesic effects of polygonum orientale L. extracts										+																	All doses (3.75, 5, and 7.5 g/kg) of POEe significantly inhibited xylene induced ear edema.	Flavonoid compound, Orientin, Isoorientin, Vitexin, Luteolin, Quercetin
Gou, K.J. et al., 2017	Polygonum orientale	aerial parts	ethyl acetat	mice	40	2 groups: negative control (0.1% Tween-80), positive control (0.005g/kg Dexamethasone + Cotton pellet)	16	3 groups: POEa (3.75, 5, 7.5 g/kg + cotton pellet)	24		Anti-inflammatory and analgesic effects of polygonum orientale L. extracts																										POEa had not significant effects against cotton pellt induced granuloma formation		Flavonoid compound, Orientin, Isoorientin, Vitexin, Luteolin, Quercetin
Gou, K.J. et al., 2017	Polygonum orientale	aerial parts	ethyl ether	mice	40	2 groups: negative control (0.1% Tween-80), positive control (0.005g/kg Dexamethasone + Cotton pellet)	16	3 groups: POEe (3.75, 5, 7.5 g/kg + cotton pellet)	24		Anti-inflammatory and analgesic effects of polygonum orientale L. extracts																										POEe (7.5) had a significant inhibitory effect against cotton pellet induced granuloma formation		Flavonoid compound, Orientin, Isoorientin, Vitexin, Luteolin, Quercetin
Gou, K.J. et al., 2017	Polygonum orientale	aerial parts	ethyl acetat	mice	40	2 groups: negative vntrol (0.1% Tween-80), positive control (0.005g/kg Dexamethasone + 50ul Carrageenan)	16	3 groups: POEa (3.75, 5, 7.5 g/kg + 50 ul carrageenan)	24		Anti-inflammatory and analgesic effects of polygonum orientale L. extracts										+																	POEa (3.75, 5, 7.5) significantly reduced weight of paws and edema volume.	Flavonoid compound, Orientin, Isoorientin, Vitexin, Luteolin, Quercetin
Gou, K.J. et al., 2017	Polygonum orientale	aerial parts	ethyl ether	mice	40	2 groups: negative vntrol (0.1% Tween-80), positive control (0.005g/kg Dexamethasone + 50ul Carrageenan)	16	3 groups: POEe (3.75, 5, 7.5 g/kg + 50 ul carrageenan)	24		Anti-inflammatory and analgesic effects of polygonum orientale L. extracts										+																	POEe (3.75, 7.5) significantly reduced weight of paws. POEe (5, 7.5) significantly reduced edema volume.	Flavonoid compound, Orientin, Isoorientin, Vitexin, Luteolin, Quercetin
Gou, K.J. et al., 2017	Polygonum orientale	aerial parts	ethyl acetat	mice	40	2 groups: negative control (0.1% Tween-80), positive control (0.005g/kg Dexamethasone + 100 ul FCA)	16	3 groups: POEa (3.75, 5, 7.5 g/kg + 100 ul FCA)	24		Anti-inflammatory and analgesic effects of polygonum orientale L. extracts										+																		Flavonoid compound, Orientin, Isoorientin, Vitexin, Luteolin, Quercetin
Gou, K.J. et al., 2017	Polygonum orientale	aerial parts	ethyl ether	mice	40	2 groups: negative control (0.1% Tween-80), positive control (0.005g/kg Dexamethasone + 100 ul FCA)	16	3 groups: POEe (3.75, 5, 7.5 g/kg + 100 ul FCA)	24		Anti-inflammatory and analgesic effects of polygonum orientale L. extracts										+																		Flavonoid compound, Orientin, Isoorientin, Vitexin, Luteolin, Quercetin
Gou, K.J. et al., 2017	Polygonum orientale	aerial parts	ethyl acetat	mice	32	2 groups: negative control (0.1% Tween-80), positive control (0.04 g/kg Tramadol + 0.6% acetic acid)	16	2 groups: POEa (3.75, 7.5 g/kg + 0.6% acetic acid)	16		Anti-inflammatory and analgesic effects of polygonum orientale L. extracts											+															POEa (3.75) significantly decreased writhing.		Flavonoid compound, Orientin, Isoorientin, Vitexin, Luteolin, Quercetin
Gou, K.J. et al., 2017	Polygonum orientale	aerial parts	ethyl ether	mice	32	2 groups: negative control (0.1% Tween-80), positive control (0.04 g/kg Tramadol + 0.6% acetic acid)	16	2 groups: POEe (3.75, 7.5 g/kg + 0.6% acetic acid)	16		Anti-inflammatory and analgesic effects of polygonum orientale L. extracts											+															POEe (3.75, 7.5) significantly decreased writhing.		Flavonoid compound, Orientin, Isoorientin, Vitexin, Luteolin, Quercetin
Gou, K.J. et al., 2017	Polygonum orientale	aerial parts	ethyl acetat	mice	32	2 groups: negative control (0.1% Tween-80), positive control (0.04 g/kg Tramadol)	16	2 groups: POEa (3.75, 7.5 g/kg)	16		Anti-inflammatory and analgesic effects of polygonum orientale L. extracts																												Flavonoid compound, Orientin, Isoorientin, Vitexin, Luteolin, Quercetin
Gou, K.J. et al., 2017	Polygonum orientale	aerial parts	ethyl ether	mice	32	2 groups: negative control (0.1% Tween-80), positive control (0.04 g/kg Tramadol)	16	2 groups: POEe (3.75, 7.5 g/kg)	16		Anti-inflammatory and analgesic effects of polygonum orientale L. extracts											+															POEe (7.5) prolonged significantly the latency period after 30 and 60 min (hot plate test)		Flavonoid compound, Orientin, Isoorientin, Vitexin, Luteolin, Quercetin
Gou, K.J. et al., 2017	Polygonum orientale	aerial parts	ethyl acetat	mice	40	2 groups: negative control (0.1% Tween-80), positive control (0.04 g/kg Tramadol + 50ul of 2% formadehyde)	16	3 groups: POEa (3.75, 5, 7.5 g/kg + 50ul of 2% formadehyde)	24		Anti-inflammatory and analgesic effects of polygonum orientale L. extracts											+															POEa (5, 7.5 g/kg) significantly reduced the number and duration of licking in both phases.		Flavonoid compound, Orientin, Isoorientin, Vitexin, Luteolin, Quercetin
Gou, K.J. et al., 2017	Polygonum orientale	aerial parts	ethyl ether	mice	40	2 groups: negative control (0.1% Tween-80), positive control (0.04 g/kg Tramadol + 50ul of 2% formadehyde)	16	3 groups: POEe (3.75, 5, 7.5 g/kg + 50ul of 2% formadehyde)	24		Anti-inflammatory and analgesic effects of polygonum orientale L. extracts											+															POEe showed moderate analgesic effects.		Flavonoid compound, Orientin, Isoorientin, Vitexin, Luteolin, Quercetin
Gou, K.J. et al., 2017	Polygonum orientale	aerial parts	ethyl acetat	mice	40	2 groups: negative control (0.1% Tween-80), positive control (0.04g/kg Tramadol)	16	3 groups (3.75, 5, 7.5 g/kg POEa)	24		Anti-inflammatory and analgesic effects of polygonum orientale L. extracts										+																		Flavonoid compound, Orientin, Isoorientin, Vitexin, Luteolin, Quercetin
Gou, K.J. et al., 2017	Polygonum orientale	aerial parts	ethyl ether	mice	40	2 groups: negative control (0.1% Tween-80), positive control (0.04g/kg Tramadol)	16	3 groups (3.75, 5, 7.5 g/kg POEe)	24		Anti-inflammatory and analgesic effects of polygonum orientale L. extracts										0																		Flavonoid compound, Orientin, Isoorientin, Vitexin, Luteolin, Quercetin		No significant relationship between the anti-inflammatory and analgesic effects of POEe and these inflammatory mediators.
Saleem, M. et al., 2019	Polygonum perfoliatum	whole plant	aq. Methanol	rats	36	3 groups: normal group (only water), model group (500mg/kg Paracetamol), positive control (50 mg/kg Silymarin + 500mg/kg Paracetamol)	18	3 groups (125, 250, 500 mg/kg + 500mg/kg Paracetamol)	18		Validation of hepatoprotective use of Polygonum perfoliatum extract against Paracetamol induced toxicity in wistar rats									+	+																	SGPT, SGOT, ALP, bilirubin level were significantly lower. Only 500 mg/kg had a significant positive antiinlammatoric effect.	Alkaloids, flavonoids, coumarins, tannins and terpenoids		The aqueous methanolic extract of P. perfoliatum might have hepatoprotective potential against paracetamol-induced hepatotoxicity. The hepatoprotective effect of the plant extract was most pronounced at 500 mg/kg dose.
Wei, L. et al., 2021	Rheum officinale	root	n.a	human	342	1 group: placebo (flour stick)	161	1 group: verum (R.officinale)	181		Topical therapy with rhubarb navel plasters in patients with chronic constipation: Results from a prospective randomized multicenter study																											No significant differences between the two groups in demographic data like age and gender as well as CCS, the need of combined medication, artificial feeding tube diet, patient autonomy and underlying clinical diagnosis. CSS decreased significantly in treatement group. Rhubarb navel plaster group patients had a higher 24 h defecating frequency after treatment. Treatement group showed a better out…	Anthraquinones: Aloe-emodin, rhein, emodin, chrysophanol, physicon		Rhubarb navel plaster administration over an 8-day-treatment period resulted in significantly improved bowel function as demonstrated by the CCS, 24 h defecating frequency and BSS. Our results suggest that rhubarb navel plasters represent a feasible, safe and efficient application route for the treatment of patients suffering from chronic constipation.
Yang, W.T. et al., 2017	Rheum officinale	n.a	ethanol	rats	30	2 groups: negative control (saline), positive control (Biomycin ointment)	10	1 group (1 uL/mm^2 RE)	5	2 groups (1 uL/mm^2 AE, ARE)	Effects of Angelica dahurica and Rheum officinale extracts on excisional wound healing in rats																										RE showed no signifiant effect on wound healing.		n.a
Ji, C. et al., 2020	Rheum palmatum	n.a	n.a	rats	30	2 groups: sham group (only fat sac was stripped), model group (5/6 Nx)	20	1 group (5/6 Nx + Rhubarb enema)	10		Rhubarb enema improved colon mucosal barrier injury in 5/6 nephrectomy rats may associate with gut microbiota modification										+																Rhubarb Enema Reduces Blood Creatinine and Improves Renal Fibrosis. Other 8 parameters had no changes. Edema in the lamina propria and mucosal layer was significantly improved, and the infiltration of inflammatory cells in the mucosal layer was reduced. Expression of key indicators of the intestinal mucosal barrier (occludin, claudin-1, and ZO1) was significantly higher. Expression levels of TLR4…	Shannon index: The diversity of the rhubarb enema group was lower than that of the 5/6 Nx model group, but higher than that of the sham group. It seems that rhubarb enema tended to correct the disease tendency.	Gallic acid, aloe-emodin- b-D-glucopyranoside, emodin-b-D-glucopyranoside, rhein, and emodin		Rhubarb enema could restore intestinal barrier by modifying several functional enteric bacteria, which may further explain the renal protection mechanism of the rhubarb enema
Straub, R. et al., 2005	Rheum palmatum	root	n.a	piglets	38	1 group (basal diet)	9	3 groups: CR1 (basal diet + 0.25%); CR2 (basal diet + 0.5); CR3 (basal diet + 1%)	29		Growth performance, energy, and nitrogen balance of weanling pigs fed a cereal-based diet supplemented with Chinese rhubarb																					0	0				Fecal N loss was significantly higher in 1% CR. Fecal energy loss was significantly lower in 1% CR. Energy digestibility and metabolisabilty were significanctly higher in 1% CR. Nitrogen and energy balance had not significant changes. Dry matter content of the faeces was decreased linearly to the increasing amount of rhubarb in the diets.		Anthraquinones		Higher dose of Rhubarbe (1%) caused a laxative effect.
Wang, J.B. et al., 2011	Rheum palmatum	root+rhizome	ethanol	rats	180	2 groups: normal group (no treatement, no disease), model group (CCl4, without treatement)	36	8 groups: 4 groups (normal group + 2, 5.4, 14.69, 40 g/kg), 4 groups (CCl4 + 2, 5.4, 14.69, 40 g/kg)	144		Hepatotoxicity or hepatoprotection? Pattern recognition for the paradoxical effect of the chinese herb Rheum palmatum L. in treating rat liver injury									0																	(2, 5.4, 14.69, 40g/kg) had a significantly dose-dependent decrease of ALT, AST, AP, TBIL, TP, GLO, HA, LN, TGF-B1 parameters. RE extract had an hepatoprotective effect.	2 g/kg RE showd no significant effect on liver parameter, (5.4, 14.69, 40g/kg) significantly dose-dependent increase of ALT, AST, AP, TBIL, TP, GLO, HA, LN, TGF-B1 parameters. RE extract had an hepatotoxic effect.	n.a		The hepatoprotective mechanism of RE might be related to its antioxidant effect, the antagonism of the free radical damage to hepatocytes caused by CCl4. The hepatotoxic potential of RE could be attributable to the liver cell fibrosis induced by high doses of the herb.
Zhang, R.Z. et al., 2015	Rheum palmatum	n.a	n.a	mice	40	3 groups: normal group (only saline); model group (400 mg/kg D-GAIN/LPS); positive control (150 mg/kg bifendate)	30	1 group (1.5 g/kg)	10		Effect of Rheum palmatum L. on NF-kB signaling pathway of mice with acute liver failure									+	+																Caspase 3, Caspase 8 and the expression of iNOS, COX-2, BaX were significantly lower. Bcl-2, PCNA were significantly lower. Phosphorylation of NF-kB p65, IkBa were significantly lower.		n.a		Through NF-kB signaling pathway, the R. palmatum L. could reduce the content of enzyme of liver function and inflammation factor in the serum of ALF mice, regulate the expression of cell apoptosis-related protein and improve the symptoms of ALF mice.
Bae, J.Y. et al., 2012	Rumex acetosa	whole plant	water	mice	20	3 groups: normal group (sham-operated), negative control (0.2ml/25g water + 0.2ml/25g HCl/EtOH), positive control (100mg/kg Sucralfate + 0.2ml/g HCl/EtOH)	15	1 group (100mg/kg Waterextract (WER) + 0.2ml/g HCl/EtOH)	5		A comparison between water and ethanol extracts of Rumex acetosa for protective effects on gastric ulcers in mice										+																		Emodin, Chrysophanol		The administration of R. acetosa extracts significantly reduced the occurrence of gastric ulcers.
Bae, J.Y. et al., 2012	Rumex acetosa	whole plant	ethanol	mice	20	3 groups: normal group (sham-operated), negative control (0.2ml/25g water + 0.2ml/25g HCl/EtOH), positive control (100mg/kg Sucralfate + 0.2ml/g HCl/EtOH)	15	1 group (100mg/kg Ethanolexract (EER) + 0.2ml/g HCl/EtOH)	5		A comparison between water and ethanol extracts of Rumex acetosa for protective effects on gastric ulcers in mice										+																		Emodin, Chrysophanol		The administration of R. acetosa extracts significantly reduced the occurrence of gastric ulcers.
Hussain, M. et al., 2015	Rumex acetosa	whole plant	methanol	chicks	20	2 groups: negative control (0.9% saline), positive control (150mg/kg Chlorpromazin)	10	2 groups: 50, 100 mg/kg methanolic extract of R.acetosa	10		Pharmacologically mechanistic basis for the traditional uses of Rumex acetosa in gut motility disorders and emesis																										RAE (100mg/kg) reduced significantly the coppersulphate, brassica compestris an Cisptatin induced emesis, 50mg/kg is comparable with Chlorpromazin, but shows better effect on cisptatin induced emesis.		alkaloids, saponin, tannin, carbohydrates, soluble starch, antraquinones, flavonoids
Hussain, M. et al., 2015	Rumex acetosa	whole plant	methanol	mice	20	1 group: negative control (0.9% NaCl)	5	3 groups: (2,4,6 mg/kg Ra-Me)	15		Pharmacologically mechanistic basis for the traditional uses of Rumex acetosa in gut motility disorders and emesis																										The methanolic extract is safe up to the maximal tested dose and is higher than the normal therapeutic dose.		Alkaloids, saponin, tannin, carbohydrates, soluble starch, antraquinones, flavonoids
Ladeji, O. et al., 1997	Rumex acetosa	leaf	n.a	rats	120	1 group (basal diet)	40	2 groups (basal diet + 20%, 50%)	80		Effect of supplementation of laboratory chow with leaf of Rumex acetosa (sorrel) on body weight and serum levels of amino acids and minerals in rat																					?					There is no significant effect on serum profiles of total protein, amino acids and minerals.	50% leaf supplementation had a significantly positive effect on the body weight, whereas 20% leaf supplementation had signifcant negative effect.	n.a		The sgnificant weight gain observed in rts fed 50%-supplemented diet, suggests that the leaf is of high nutritive value.
Alkushi, A.G. et al., 2017	Rumex acetosella	root	water	rats	40	2 groups: negative control (only basal diet), model group control (CCl4 + basal diet, without any treatement)	20	2 groups (CCl4 + basal diet + 250 mg/kg extract; CCl4 + basal diet + 500 mg/kg extract)	20		Protective effect of sorrel extract on adult rats treated by carbon tetrachloride									+												+			+		Heart, spleen and lung's weight are significantly higher. TP, ALB levels had not significant changes, but Glob level was significantly lower. Creatinin, Urea levels were significnatly lower, Uric acid had not significant changes.	Liver, kidnes weight had not signifiant changes. AST, ALT, ALP and GGT values were significantly lower.	n.a		The sorrel extract demonstrated a significant enhancement in liver intoxication
Kupeli, E. et al., 2007	Rumex crispus	aerial parts	water	mice	54	3 groups: negative control (water), positive control (100, 200 mg/kg ASA + 2.5% p-benzoquinone)	18	2 groups (RCE 250, 500 mg/kg + 2.5% p-benzoquinone)	12	12 groups (each group contains W-extract 250, 500 mg/kg + 2.5% p-benzoquinone)	Evaluation of some plants used in turkish folk medicine for their antinociceptive activities											0															The water extracs showed no significnat antinociceptive effect		n.a
Kupeli, E. et al., 2007	Rumex crispus	aerial parts	ethanol	mice	54	3 groups: negative control (water), positive control (100, 200 mg/kg ASA + 2.5% p-benzoquinone)	18	2 groups (RCE 250, 500 mg /kg + 2.5% p-benzoquinone)	12	12 groups (each group contains E-extract 250, 500 mg /kg + 2.5% p-benzoquinone)	Evaluation of some plants used in turkish folk medicine for their antinociceptive activities											0															The ethanolic extracs showed no significnat antinociceptive effect		n.a
Kupeli, E. et al., 2007	Rumex crispus	aerial parts	water	mice	54	3 groups: negative control (water), positive control (10 mg/kg Indomethacin + 0.5mg/25uL Carrageenan)	18	2 groups (RCE 250, 500 mg/kg + 0.5mg/25uL Carrageenan)	12	12 groups (each group contains W-extract 250, 500 mg/kg + 0.5mg/25uL Carrageenan)	Evaluation of some plants used in turkish folk medicine for their anti-inflammatory activities										0																		n.a
Kupeli, E. et al., 2007	Rumex crispus	aerial parts	ethanol	mice	54	3 groups: negative control (water), positive control (10 mg/kg Indomethacin + 0.5mg/25uL Carrageenan)	18	2 groups (RCE 250, 500 mg /kg + 0.5mg/25uL Carrageenan)	12	12 groups (each group contains E-extract 250, 500 mg /kg + 0.5mg/25uL Carrageenan)	Evaluation of some plants used in turkish folk medicine for their anti-inflammatory activities										0																		n.a
Rouf, A.S. et al., 2003	Rumex maritimus	root	n-hexane	mice	30	2 groups: negative control (castor oil + saline), positive control (castor oil + Diphenoxylate)	12	3 groups: (50, 100, 200mg/kg RM)	18		Evaluation of antidiarrhoeal activity Rumex maritimus root												0
Rouf, A.S. et al., 2003	Rumex maritimus	root	ethyl acetat	mice	30	2 groups: negative control (castor oil + saline), positive control (castor oil + Diphenoxylate)	12	3 groups: (50, 100, 200mg/kg RM)	18		Evaluation of antidiarrhoeal activity Rumex maritimus root												+															Only 200mg/kg showed antidiarrhoeal activity
Rouf, A.S. et al., 2003	Rumex maritimus	root	methanol	mice	30	2 groups: negative control (castor oil + saline), positive control (castor oil + Diphenoxylate)	12	3 groups: (50, 100, 200mg/kg RM)	18		Evaluation of antidiarrhoeal activity Rumex maritimus root												+															All doses showed antidiarrhoeal activity
Rouf, A.S. et al., 2003	Rumex maritimus	root	n-hexane	mice	30	2 groups: negative control (serotonin + saline), positive control (serotonin + Diphenoxylate)	12	3 groups: (50, 100, 200mg/kg RM)	18		Evaluation of antidiarrhoeal activity Rumex maritimus root												0
Rouf, A.S. et al., 2003	Rumex maritimus	root	ethyl acetat	mice	30	2 groups: negative control (serotonin + saline), positive control (serotonin + Diphenoxylate)	12	3 groups: (50, 100, 200mg/kg RM)	18		Evaluation of antidiarrhoeal activity Rumex maritimus root												+															Only 200mg/kg showed antidiarrhoeal activity
Rouf, A.S. et al., 2003	Rumex maritimus	root	methanol	mice	30	2 groups: negative control (serotonin + saline), positive control (serotonin + Diphenoxylate)	12	3 groups: (50, 100, 200mg/kg RM)	18		Evaluation of antidiarrhoeal activity Rumex maritimus root												+															All doses showed antidiarrhoeal activity
Rouf, A.S. et al., 2003	Rumex maritimus	root	n-hexane	mice	30	2 groups: negative control (saline), positive control (Atropine sulfate)	12	3 groups: (50, 100, 200mg/kg RM)	18		Evaluation of antidiarrhoeal activity Rumex maritimus root																											Only 200mg/kg showed effect on GI-motility
Rouf, A.S. et al., 2003	Rumex maritimus	root	ethyl acetat	mice	30	2 groups: negative control (saline), positive control (Atropine sulfate)	12	3 groups: (50, 100, 200mg/kg RM)	18		Evaluation of antidiarrhoeal activity Rumex maritimus root																											100, 200mg/kg showed effect on GI-motility
Rouf, A.S. et al., 2003	Rumex maritimus	root	methanol	mice	30	2 groups: negative control (saline), positive control (Atropine sulfate)	12	3 groups: (50, 100, 200mg/kg RM)	18		Evaluation of antidiarrhoeal activity Rumex maritimus root																											50, 100, 200mg/kg showed effect on GI-motility
Derrick, R.W. et al., 1993	Rumex obtusifolius	dry whole plant	n.a	lambs	16	1 group (ryegrass as control diet)	4	1 group (R.obtusifolius)	2	4 groups (Chickweed, Dandelion, Ribwort, Spurrey)	Intake, by sheep, and digestibility of chickweed, dandelion, dock, ribwort and spurrey, compared with perennial ryegrass																										Feed intake and BW gain were lower in dock compared to ryegrass. OM digestibility was lower. Dry weight in rumen was lower in dock. Fecal loss of rumen content was higher in dock.		n.a
Derrick, R.W. et al., 1993	Rumex obtusifolius	dry whole plant	n.a	lambs	36	1 group (ryegrass as control diet)	6	1 group (R.obtusifolius)	6	4 groups (Chickweed, Dandelion, Ribwort, Spurrey)	Intake, by sheep, and digestibility of chickweed, dandelion, dock, ribwort and spurrey, compared with perennial ryegrass																										Feed intake and BW gain were lower in dock compared to ryegrass. DM digestibility was higher. OM digestibility was lower. Rumen content was higher than ryegrass leafy and lower than the stem. Fecal loss of rumne content was between ryegrass leafy and stemmy.		n.a
Derrick, R.W. et al., 1993	Rumex obtusifolius	fresh whole plant	n.a	sheep	6	1 group (ryegrass as control diet)	1	1 group (R.obtusifolius)	1	4 groups (Chickweed, Dandelion, Ribwort, Spurrey)	Intake, by sheep, and digestibility of chickweed, dandelion, dock, ribwort and spurrey, compared with perennial ryegrass																										DM digestibility was higher. OM digestibility was lower. Intake of unchopped ad chopped crop were lower. Number of chew of unchopped and chopped crop were higher.		n.a
Singh, M. et al., 2018	Rumex obtusifolius	root	methanol	rats	n.a	2 groups: negative control (N-saline), positive control (120ug/kg Diclofenac)	n.a	1 group (200ug/ml R2)	n.a		Anti-inflammatory activity of methanolic extract of roots of rumex obtusifolius										+																	Methanol extract at dose level of 200 μg/kg showed reduction in paw oedema which was significant as compared to control.	n.a
Wilman, D. et al., 1994	Rumex obtusifolius	n.a	n.a	lambs	16	1 group (ryegrass as control diet)	4	1 group (RO)	2	4 groups (Chickweed, Dandelion, Ribwort, Spurrey)	Cncentration and availability to sheep of N, P, K, Ca, Mg and Na in chickweed, dandelion, dock, ribwort and spurrey, compared with perennial ryegrass																									Rumen: N, Ca, MG ↑; P, K, Na ↓/ Faeces: N, Mg, Na ↑; P, K, Ca ↓/ Intake: Mg ↑; N, P, K, Ca, Na ↓, Availability: K ↑; N, P, Ca, Mg, Na ↓			n.a
Wilman, D. et al., 1994	Rumex obtusifolius	n.a	n.a	lambs	36	1 group (ryegrass as control diet)	6	1 group (RO)	6	4 groups (Chickweed, Dandelion, Ribwort, Spurrey)	Cncentration and availability to sheep of N, P, K, Ca, Mg and Na in chickweed, dandelion, dock, ribwort and spurrey, compared with perennial ryegrass																									Rumen: N, K, Ca, MG ↑; P, Na ↓/ Faeces: N, K, Mg, Na ↑; P, Ca ↓/ Intake: N, P, K, Ca, Mg ↑; Na↓/ Availability: K, Ca ↑; N, P, Mg, Na ↓/ Retention: Mg ↑; N, P, K, Ca, Na ↓			n.a
Wilman, D. et al., 1994	Rumex obtusifolius	n.a	n.a	sheep	n.a	1 group (ryegrass as control diet)	n.a	1 group (RO)	n.a	4 groups (Chickweed, Dandelion, Ribwort, Spurrey)	Cncentration and availability to sheep of N, P, K, Ca, Mg and Na in chickweed, dandelion, dock, ribwort and spurrey, compared with perennial ryegrass																									N, P, K, MG ↑; NA, Ca ↓			n.a
Wilman, D. et al., 1997	Rumex obtusifolius	n.a	n.a	lambs	16	1 group (ryegrass as control diet)	4	1 group (RO)	2	4 groups (Chickweed, Dandelion, Ribwort, Spurrey)	Physical breakdown of chickweed, dandelion, dock, ribwort, spurrey and prennial ryegrass wehen eaten by sheep and when macerated																									The dock particles in the rumen typically had a low ratio of length to width and it seemed that dock particles did not need to be reduced in size as much as ryegrass particles before passing out of the rumen.			n.a		Ready breakdown during maceration or chewing, a preponderance of small particles in the rumen, particles with a low ratio of length to width and a low cell wall content. The voluntary intake of dried dock was high, but the rate of intake of the fresh crop, particularly when chopped, was low. sheep spend less time ruminating when fed dock, a dock diet does not need to be broken down into quite suc…
Wilman, D. et al., 1997	Rumex obtusifolius	n.a	n.a	lambs	36	1 group (ryegrass as control diet)	6	1 group RO)	6	4 groups (Chickweed, Dandelion, Ribwort, Spurrey)	Physical breakdown of chickweed, dandelion, dock, ribwort, spurrey and prennial ryegrass wehen eaten by sheep and when macerated																									The dock particles in the rumen typically had a low ratio of length to width and it seemed that dock particles did not need to be reduced in size as much as ryegrass particles before passing out of the rumen.	Fibrosity index was low in dock, Time spent ruminating and time spent eating was lower in dock. The percentage of total sample DM retained above the 1 mm sieve was low in dock. The percentage of sample DM which was particulate DM below the 1 mm sieve was higher in dock		n.a
Wilman, D. et al., 1997	Rumex obtusifolius	n.a	n.a	sheep	16	1 group (ryegrass as control diet)	2	1 group (RO)	2	4 groups (Chickweed, Dandelion, Ribwort, Spurrey)	Physical breakdown of chickweed, dandelion, dock, ribwort, spurrey and prennial ryegrass wehen eaten by sheep and when macerated																										Fibrosity index low in dock		n.a
Gürbüz, I. et al., 2005	Rumex patientia	fruits	water	rats	48	2 groups: negative control (0.5% CMC/destilled water), positive control (0.4 mg/kg misoprostol + 96% ethnol)	12	1 group (440 mg/kg + 96% ethanol)	6	4 groups (Malva neglecta, Potentilla reptans, Sanguisorba minor ssp. Muricata, Sideritis caesarea, Verbascum cheiranthifolium var. Chairanthifolium)	Anti-ulcerogenic activity of some plants used in folk medicine of Pinarbasi (Kayseri, Turkey)										+																	Stomach of 2 out of 6 rats were completly protected from any visible damage.	n.a
Süleyman, H. et al., 1999	Rumex patientia	root	water	adrenalektomized rats	168	2 groups: negative control (water), positive control (Indomethacin 10 mg/kg + cotton pellet + 0.2ml of 1% formaldehyde)	n.a	1 group (100mg/kg + cotton pellet + 0.2ml of 1% formaldehyde)	n.a		Antiinflammatory effect of the aqueous extract from Rumex patientia L. roots										+																	Formaldehyde induced oedema; all doses of D-1 showed more inhibition (especially 150mg/kg), Indomethacin is better than 50, 100 mg/kg D-1	n.a
Süleyman, H. et al., 1999	Rumex patientia	root	water	rats	168	2 groups: negative control (water), positive control (Indomethacin 10 mg/kg + 0.2ml of 1% Carrageenan)	n.a	1 group (150 mg/kg D-1)	n.a		Antiinflammatory effect of the aqueous extract from Rumex patientia L. roots										+																		n.a
Süleyman, H. et al., 1999	Rumex patientia	root	water	rats	168	2 groups: negative control (water), positive control (Indomethacin 10 mg/kg + 0.1ml of 0.1% histamine)	n.a	3 groups (5, 100, 150 mg/kg D-1 + 0.1ml of 0.1% histamine)	n.a		Antiinflammatory effect of the aqueous extract from Rumex patientia L. roots										+																	All doses of D-1 showed more inhibition (especially 150mg/kg)	n.a
Süleyman, H. et al., 1999	Rumex patientia	root	water	rats	168	2 groups: negative control (water), positive (Indomethacin 10 mg/kg + 0.1ml of 6% dextrane)	n.a	2 groups (5, 100 mg/kg D-1 + 0.1ml of 6% dextrane)	n.a		Antiinflammatory effect of the aqueous extract from Rumex patientia L. roots										+																	All doses of D-1 showed more inhibition, but indomethacin inhibits strongly	n.a
Süleyman, H. et al., 1999	Rumex patientia	root	water	rats	168	2 groups: negative control (water), positive control (Indomethacin 10 mg/kg + 0.1ml of 0.2% serotonine)	n.a	3 groups (5, 100, 150 mg/kg D-1+ 0.1ml of 0.2% serotonine)	n.a		Antiinflammatory effect of the aqueous extract from Rumex patientia L. roots										+																	All doses of D-1 showed more inhibition (especially 150mg/kg)	n.a
Süleyman, H. et al., 1999	Rumex patientia	root	water	rats	168	2 groups: negative control (water), positive control (Indomethacin 10 mg/kg + 0.2ml of 1% formaldehyde)	n.a	3 groups (5, 100, 150 mg/kg D-1 + 0.2ml of 1% formaldehyde)	n.a		Antiinflammatory effect of the aqueous extract from Rumex patientia L. roots										+																	All doses of D-1 showed more inhibition (especially 150mg/kg), Indomethacin is better than 50, 100 mg/kg D-1	n.a
Süleyman, H. et al., 1999	Rumex patientia	root	water	rats	168	2 groups: negative control (water), positive control (Indomethacin 10 mg/kg + cotton pellet)	n.a	1 group (100mg/kg + cotton pellet)	n.a		Antiinflammatory effect of the aqueous extract from Rumex patientia L. roots										+																	All doses of D-1 showed more inhibition (especially 150mg/kg), Indomethacin is better than 50, 100 mg/kg D-1	n.a
Süleyman, H. et al., 2004	Rumex patientia	root	water	rats	36	2 groups: negative control (dist.water), positive control (40mg/kg Famotidine + 25mg/kg Indomethacine)	12	1 group (150 mg/kg D-1 + 25mg/kg Indomethacine)	6	3 groups (100 mg/kg Nimesulid, 25 mg/kg Rofecoxib, 100 mg/kg Celecoxib + 25mg/kg Indomethacin)	Effects of Rumex patienta root extract on indomethacine and ethanol induced gastric damage in rats										0																	In group D-1 the ulceration area is 3mm^2 lower	n.a		D-1 does not show its gastroprotective activity via a COX enzyme in indomethacine induced ulcers. Antioxidant effects protect the gastrointestinal system
Süleyman, H. et al., 2004	Rumex patientia	root	water	rats	36	1 group (distilled water)	6	1 group (150 mg/kg D-1 + 1ml of 50% EtOH)	6	4 groups (100 mg/kg Nimesulid, 25 mg/kg Rofecoxib, 100 mg/kg Celecoxib, 40 mg/kg Famotidine + 1ml of 50% EtOH)	Effects of Rumex patienta root extract on indomethacine and ethanol induced gastric damage in rats										+																	In group D-1 the ulceration area is 84.7mm^2 lower	n.a
