# Supplementary material for: Multiple benefits of herbs: Polygonaceae species in veterinary pharmacology and livestock nutrition
Source: Vet Anim Sci. 2024 Dec 2;27:100416. doi: 10.1016/j.vas.2024.100416 (PMC11667078; doi:10.1016/j.vas.2024.100416)
Supplement: Supplementary file 3 [file mmc3.xlsx]

## Sheet: In vitro experiments
publication	Methods				Effects														Further information
	plant species	plant part	extracting agent	topic	antioxidative	antiviral	antibacterial (patogenes)	prebiotic	antibiotic modulatory	antifungal	antiparasitic	immunomodulating	hepatoprotective	antiinflammatory	smooth muscle reactivity	antihyperlipidemic	Ammonia level	Methane level	Physiological effect on the rumen	others	further information	compounds	only abstract available	other information
Amelchanka, S.L., 2010	Fagopyrum esculentum	fresh, ensiled whole plant	n.a	Utility of buckwheat (Fagopyrum esculentum Moench) as feed: Effects of forage on in vitro ruminal fermentation. (Rusitec)													+	0	BWF and BWS had no effects on in vitro ruminal degradability and short chain fatty acid (SCFA) concentrations. BWF reduced ruminal ammonia concentrations and enhanced estimated microbial N growth efficiency. BWF reduced the number of bacteria in the incubated fluid, while BWS reduced that of holotrich protozoa.			n.a		Buckwheat proved to be a plant that offers different feeds of a quality sufficient to be considered suitable in ruminant nutrition.
Amelchanka, S.L., 2010	Fagopyrum esculentum	grain	n.a	Utility of buckwheat (Fagopyrum esculentum Moench) as feed: Effects of grain on in vitro ruminal fermentation. (Rusitec)													0	0	PH was significantly higher. There was no effects onin vitro ruminal degradability and short fatty aci (SCFA) concentrations. Holotrich protozoa counts were significantly higher. N supply declined with dietary buckwheat inclusion. This caused daily amounts of apparently degraded N, degraded but not recovered N and non-ammonia N, which describe ruminal N metabolism, to decline. Amounts of total ga…			n.a		Buckwheat proved to be a plant that offers different feeds of a quality sufficient to be considered suitable in ruminant nutrition.
Coman, M.M. et al., 2013	Fagopyrum esculentum	n.a	n.a	Effect of buckwheat flour and oat bran on growth and cell viability of the probiotic strains Lactobacillus rhamnosus IMC 501®, Lactobacillus paracasei IMC 502® and their combination SYNBIO®, in synbiotic fermented milk (Lactic acid bacteria from human fecal sample)				+													CFU of L. paracasei increased in 6% BF. CFU SYNBIO increased in 4 and 6% BF (mMRS). CFU of L. rhamnosus increased in 6% BF in whole milk. CFU of L.paracasei ad SYNBIO increased in 2,4,6% BF. The mean doubling time (hours) of each of the two probiotic strains and of SYNBIO® combination grown in whole milk at the presence of 2%, 4% and 6% of BF. After 4 week BF supplementation decreased pH and incr…	n.a		supplementation of whole milk with the tested probiotic strains and the two vegetable substrates results in a significant faster lowering of the pH. Also, the stability of L. rhamnosus IMC 501®, L. paracasei IMC 502® and SYNBIO® during storage at 4 °C for 28 days in buckwheat flour- and oat bran-supplemented samples was remarkably enhanced.
Cui, Y. et al., 2020	Fagopyrum esculentum	hull	n.a	Purification and identification of buckwheat hull flavonoids and its comparative evaluation on antioxidant and cytoprotective activity in vitro (HepG2 cells)	+															EBHF and HBHF ranging from 10 to 500 μg/ml had no significant cytotoxicity, but was cytotoxic at 1000ug/ml.	H2O2-induced and high glucose-induced oxidative stress, were significantly inhibited with EBHF and HBHF. EBHF and HBHF decreased the H2O2 and HG-induced high ROS and MDA levels significantly. HBHF increased H2O2 and HG-induced low CAT activity significantly.	Flavonoid compound		EBHF and HBHF can improve cell oxidative damage
Hur, S.J. et al., 2011	Fagopyrum esculentum	grain	water	Effect of buckwheat extract on the antioxidant activity of lipid in mouse brain and its structural change during in vitro human digestion (sample from bovine)	+															Inhibition of lipid oxidation of buckwheat in mouse brain lipids increased after digestion in the stomach for buckwheat extract		Phenolic compounds		In vitro human digestion may be an important modulator of the antioxidant capacity of buckwheat and that this may be because in vitro human digestion increased the antioxidative activity via an increase in antioxidants such as rutin and quercetin.
Lee, Y.J. et al., 2013	Fagopyrum esculentum	sprout	n.a	Buckwheat (Fagopyrum esculentum M.) sprout treated with methyl jasmonate (MeJA) improved anti-adipogenic activity associated with the oxidative stress system in 3T3-L1 adipocytes (human cell line)	+															No significant changes on cell viability. TBWE suppresses C/EBPa, PPARy, aP2 transcription factors. TBWE inhibited lipid accumulation during the differentation of 3T3-L1 adipocytes. TBWE decreased mRNA expression of adiponectin. ROS, GPx, SOD, G6PHD, NOX4 decreased significantly.		Phenolic compounds		These findings indicate that TBWE has the potential for anti-adipogenesis activity with anti-oxidative properties.
Liu, C.L. et al., 2008	Fagopyrum esculentum	sprout	ethanol	Antioxidant activity of common (Fagapoyrum esculentum Moench) buckwheat sprouts (HepG2 cells)	+															0.5-1mg/ml CBS decreased the relative MTT activity in HepG2 cells. The cell survival rate was greater when treated with 0.05-0.2mg/ml CBS. The production of intracellular peroxide and superoxide anions in HepG2 cells decreased significantly for 6-9h with 0.2mg/ml CBS.		rutin, isoorientin, vitexin, isovitexin		The antioxidant effects of buckwheat sprouts on human hepatoma HepG2 cells revealed that CBS could decrease the production of intracellular peroxide and remove the intracellular superoxide
Metzger, B.T. et al., 2007	Fagopyrum esculentum	seed	n.a	Insoluble fraction of buckwheat (Fagopyrum esculentum Moench) protein possessing cholesterol-binding properties that reduce micelle cholesterol solubility and uptake by Caco-2 cells												+				BWF was not significantly different from control, whereas BWP significantly reduced cholesterol solubility by approximately 40% and Cholesterol uptake. In cholesterol-binding experiments, 83% of the cholesterol was associated with an insoluble BWP fraction, indicating strong cholesterol-binding capacity that disrupts solubility and uptake by Caco-2 cells.		n.a		Hypocholesterolemic effect
Pasko, P. et al., 2019	Fagopyrum esculentum	seed	methanol	Cytotoxic and binding properties of polyphenols from the selected gluten-free pseudocereals and their by-products: In vitro model (human cervical carcinoma cells: C4-I, HTB-35, HTB-34)																No cytotoxicity in C4-I cells. Cytotoxic effect >1mg/ml in HTB-35 cells. Cytotoxic effect >0.1mg/ml in HTB-34 cells.		Polyphenols		The obtained results showed high phenolic contents and cytotoxic and binding activities in buckwheat.
Sinz, S. et al., 2019	Fagopyrum esculentum	seed	n.a	Phenolic plant extracts are additive in their effects against in vitro ruminal methane and ammonia formation (rumen-cannulated cows)													+	-	BW alone: Total gas production and microbial count had no significant changes. SCFA, Propionate, acetate concentrations increased significantly. BW + Acacia: Total gas production and SCFA, acetate concentration increased significantly. Bacterial count decreased significantly.			Flavonoids
Sirotkin, A.V. et al., 2021	Fagopyrum esculentum	n.a	n.a	Effects of benzene on gilts ovarian cell functions alone and in combination with buckwheat, rooibos, and vitex (porcine ovarian granulosa cells)																Supplementation of BW on benzene cell valiability and estradiol release were significantly increased. PCNA was signiicantly increased. Accumulation of bax was reduced. BW did nit affcet progesteron release.		n.a		Buckwheat prevent toxic influence of benzene on cell viability and induce stimulatory action of benzene on ovarian cell proliferation, apoptosis, and steroidogenesis.
Swiatecka, D. et al., 2013	Fagopyrum esculentum	seed	n.a	In vitro evaluation of the effect of the buckwheat protein hydrolysate on bacterial adhesion, physiology and cytokine secretion of Caco-2 cells																Enzymatic activity of pepsin on the buckwheat proteins led to their approximately 5% hydrolysis at 60 min. The proliferation rate of the bacteria was higher in BW. BWP stimuleated the adhesion of L.acidophilus. Prolieferation of Caco2 cell decreased significantly. IL-8 increased significantly.		n.a		BP hydrolysates slowed down the mitotic process in the intestinal cell and increased the secretion of the proinflammatory cytokine, they also beneficially modulated microorganisms. The BP hydrolysates stimulated the proliferation rate of all analyzed bacterial strains with a simultaneous low percentage of dying out.
Wolter, A. et al., 2014	Fagopyrum esculentum	n.a	n.a	Influence of sourdough on in vitro starch digestibility and predicted glycemic indices of gluten-free breads (porcine gastric mucosa, pancreatin)																Resistant starch decreased significantly in BW (Wc 1.28%, Lp 1.44%) after sourdough addition. pGI increased in BW after sourdough addition.		n.a
Yao, Y. et al., 2020	Fagopyrum esculentum	n.a	n.a	Lipid-Lowering Effects and Intestinal Transport of Polyphenol Extract from Digested Buckwheat in Caco-2/HepG2 Coculture Models												+				A concentration of <2.5 mg/mL is nontoxic to Caco-2 cells. Lipase activity decreased significantlyat at dose of 1mg/ml. mRNA expression of Fabp4 was significantly upregulated by the easily transported buckwheat polyphenol components in HepG2 cells. Herein, four main phenolic compounds and their metabolites were found on both the apical and basolateral sides of the Caco-2 cell transwell model.	ALT, AST levels were significantly lower than OA.	Flavonoids, Polyphenols		Collectively, these results demonstrate that lipid, metabolism in HepG2 cells was mediated via regulation of TG, TCH-O, AST, and ALT levels.
Choi, A.S. et al., 2017	Fagopyrum tataricum	grain	ethanol	Predicting Buckwheat Flavonoids Bioavailability in Different Food Matrices Under In Vitro Simulated Human Digestion (a-amylase, pepsin, pancreatin from porcin)																	Flavonoid diegstibility in the processed (cake) BF was higher. Bioaccssibility was higher in unprocessed BF. Total flavonoid contents of the unprocessed and the processed samples were higher after digestion compared with the predigested form, indicating that flavonoids are easily released by in vitro digestion.	Rutin		Of the processed samples, most BF cakes had improved flavonoid bioaccessibility upon baking, implying that buckwheat flavonoids are easily released from the food matrix by both digestion and baking and also that they may positively influence bioavailability by enhancing bioaccessibility.
Choi, S.Y. et al., 2015	Fagopyrum tataricum	seed	n-hexane	Tartary buckwheat on nitric oxide-induced inflammation in RAW264.7 macrophage cells (murine cells)										+							NO, ROS, IL-6 (50-100ug/ml) level decreased significantly. mRNA expression of NF-kB, COX2 decreased significantly.	Rutin		The present study suggests that TB could induce anti-inflammation by regulating the expression of inflammatory mediators.
Choi, S.Y. et al., 2015	Fagopyrum tataricum	seed	methylen chloride	Tartary buckwheat on nitric oxide-induced inflammation in RAW264.7 macrophage cells (murine cells)										+							NO, ROS, IL-6 level decreased significantly. mRNA expression of NF-kB, COX2 decreased significantly.	Rutin		The present study suggests that TB could induce anti-inflammation by regulating the expression of inflammatory mediators.
Choi, S.Y. et al., 2015	Fagopyrum tataricum	seed	ethyl acetate	Tartary buckwheat on nitric oxide-induced inflammation in RAW264.7 macrophage cells (murine cells)										+							NO, ROS, IL-6 level decreased significantly. mRNA expression of NF-kB, COX2, iNOS decreased significantly.	Rutin		The present study suggests that TB could induce anti-inflammation by regulating the expression of inflammatory mediators.
Choi, S.Y. et al., 2015	Fagopyrum tataricum	seed	n-butanol	Tartary buckwheat on nitric oxide-induced inflammation in RAW264.7 macrophage cells (murine cells)										+							NO, ROS, IL-6 (50-100ug/ml) level decreased significantly. mRNA expression of NF-kB, COX2 decreased significantly.	Rutin		The present study suggests that TB could induce anti-inflammation by regulating the expression of inflammatory mediators.
Liu, C.L. et al., 2008	Fagopyrum tataricum	sprout	ethanol	Antioxidant activity of tartary (Fagopyrum tataricum (L.) Gaertn.) buckwheat sprouts (HepG2 cells)	+															0.5-1mg/ml TBS decreased the relative MTT activity in HepG2 cells. The cell survival rate was greater when treated with 0.05-0.2mg/ml TBS. The production of intracellular peroxide and superoxide anions in HepG2 cells decreased significantly for 6-9h with 0.2mg/ml TBS.		rutin, quercitrin, quercetin		The antioxidant effects of buckwheat sprouts on human hepatoma HepG2 cells revealed that both of TBS could decrease the production of intracellular peroxide and remove the intracellular superoxide anions in HepG2 cells.
Yang, Q. et al., 2020	Fagopyrum tataricum	n.a	ethanol	Tartary buckwheat extract alleviates alcohol-induced acute and chronic liver injuries through the inhibition of oxidative stress and mitochondrial cell death pathway (HepG2 cells, Huh 7 cells)	+								+							Medium and high doses of TBE significantly inhibited ethanol-induced death of HepG2 and Huh 7 cells, demonstrating again the potent hepatoprotective effects of TBE against the death of cultured hepatocytes.	TBE inhibits alcohol-induced mitochondrial apoptotic and autophagic cell death pathways and caspase-9 and -3 activation and reduces TUNEL-positive apoptotic cells.	Flavonoids		This study demonstrates, for the first time, the protective effect of TBE against alcohol-induced acute and chronic liver injury in vitro.
Van, Q. et al., 2009	Polygala senega	root	ethanol	Anti-inflammatory effect of Inonotus obliquus, Polygala senega L., and Viburnum trilobum in a cell screening assay (murine macrophage RAW 164.7 cells)										+							IL-1b, IL-6, TNFa were signifiantly lower. Nitric oxide production was not affected by senega.	n.a		These results demonstrate that the extracts obtained from the root of Polygala senega L. possess anti-inflammatory properties when tested in a RAW 264.7 macrophage cell system.
Ozbay, H. et al., 2009	Polygonum amphibium	whole plant	methanol	Antimicrobial activity of some water plants from the northeastern Anatolian region of Turkey (disk diffusion)			0			0											Tested against S.aureus, E.coli, P.aeruginosa, S.typhi, K.pneumonia, P.vulgaris, B.subtilis, C.diphterie, C.albicans	n.a
Ozbay, H. et al., 2009	Polygonum amphibium	whole plant	aceton	Antimicrobial activity of some water plants from the northeastern Anatolian region of Turkey (disk diffusion)			+			0										DIZ: 12mm, MIC: 2.3mg/ml	Tested against S.aureus, E.coli, P.aeruginosa, S.typhi, K.pneumonia, P.vulgaris, B.subtilis, C.diphterie, C.albicans	n.a
Smolraz, H.D. et al., 1999	Polygonum amphibium	herbs	ethanol	The investigations into the interferon-like activity of Polygonum L. genus (ECHO9 virus in monkey kidney)		+								+								n.a		Biological activity studies showed tha theprotective titre (the highst dilution which protected cells by 50% against virus infection) of the interferon-like materials was 1:10-1:15.
Ceylan, S. et al., 2019	Polygonum arenastrum	leave	methanol	Antibacterial of traditional medicinal plants from the Erzurum region of Turkey (microdilution method)			+			+										MIC: 1000ug/ml (Sa, Pv, Se, Bs, Ec), 500ug/ml (St, Sg, Pc, Bv, Gr), 125 (Ca), 250 (Cg), 15.63 (Ck) => MIC (Chloramphenicol <0.625), MIC (AmphotericinB <0.31), MIC (Ketoconazole <0.4)	Tested as bacteria S.aureus, P.vulgaris, S.typhimurium, S.epidermidis, B.subtilis, S.griseolus, P.citronellosis, B.velezensis, G.rubripertincta, E.coli and as yeast, C.albicans, C.glabrata, C.krusei ATCC strains.	Phenolic, Flavonoid compound		The plant extracts were generally more effective on yeast strains than the test bacteria used. (Compared with positive contol: Cloramphenicol, Amphotericin B, Ketoconazole)
Ceylan, S. et al., 2019	Polygonum arenastrum	stem	methanol	Antibacterial of traditional medicinal plants from the Erzurum region of Turkey (microdilution method)			+			+										MIC: 1000ug/ml (Sa, Pv, Se, Bs, Ec), 500ug/ml (St, Sg, Pc, Bv, Gr), 125 (Ca), 250 (Cg), 62.5 (Ck) => MIC (Chloramphenicol <0.625), MIC (AmphotericinB <0.31), MIC (Ketoconazole <0.4)	Tested as bacteria S.aureus, P.vulgaris, S.typhimurium, S.epidermidis, B.subtilis, S.griseolus, P.citronellosis, B.velezensis, G.rubripertincta, E.coli and as yeast, C.albicans, C.glabrata, C.krusei ATCC strains.	Phenolic, Flavonoid compound		The plant extracts were generally more effective on yeast strains than the test bacteria used. (Compared with positive contol: Cloramphenicol, Amphotericin B, Ketoconazole)
Akgunlu, S. et al., 2016	Polygonum aviculare	n.a	methanol	Research on selected wild edible vegetables: Mineral content and antimicrobial potentials (micro dilution method)			+			+										MIC: 64 μg/ml against culture collection Gram positive bacteria and >256 μg/ml against isolated strains. MIC: ranged from 32 to 64ug/ml against culture collection Gram negative bacteria and >256ug/ml against isolated strains. MIC: ranged from 16 to 32ug/ml against C.albicans and C.krusei.	Tested against P.aeruginosa, A.baumannii, S.enterititis, S.aureus, E.faecalis, B.subtilis/ C-albicans, C.kruseri	n.a		Compared with positive control (Ampicillin, Levofloxacin, Gentamicin, Trimetoprim-sulfametoxazol)/ (Ketoconazole, Fluconazole)
Akgunlu, S. et al., 2016	Polygonum aviculare	n.a	n-hexane	Research on selected wild edible vegetables: Mineral content and antimicrobial potentials (micro dilution method)			+			+										MIC: 64 μg/ml against culture collection Gram positive bacteria and >256 μg/ml against isolated strains. MIC: ranged from 32 to 64ug/ml against culture collection Gram negative bacteria and >256ug/ml against isolated strains. MIC: ranged from 16 to 64ug/ml against C.albicans and C.krusei.	Tested against P.aeruginosa, A.baumannii, S.enterititis, S.aureus, E.faecalis, B.subtilis/ C-albicans, C.kruseri	n.a		Compared with positive control (Ampicillin, Levofloxacin, Gentamicin, Trimetoprim-sulfametoxazol)/ (Ketoconazole, Fluconazole)
Ben Sassi, A. et al., 2007	Polygonum aviculare	aerial parts	hexane	Investigation of some medicinal plants from Tunisia for antimicrobial activities (agar diffusion and microdilution)			+													DIZ: 8-14mm	Tested against P.aeruginosa, S.aureus, E.coli, E.faecalis, S.flexneri, S.epidermidis, S.saprophyticus, E.cloaceae, K.pneumoniae, A.hydrophila, S.marcescens	n.a
Ben Sassi, A. et al., 2007	Polygonum aviculare	aerial parts	aceton	Investigation of some medicinal plants from Tunisia for antimicrobial activities (agar diffusion and microdilution)			+													DIZ: 11-16mm, MIC: 0.625-1.25mg/ml	Tested against P.aeruginosa, S.aureus, E.coli, E.faecalis, S.flexneri, S.epidermidis, S.saprophyticus, E.cloaceae, K.pneumoniae, A.hydrophila, S.marcescens	n.a
Ben Sassi, A. et al., 2007	Polygonum aviculare	aerial parts	methanol	Investigation of some medicinal plants from Tunisia for antimicrobial activities (agar diffusion and microdilution)			+													DIZ: 15-16mm, MIC: 0.625-1.25mg/ml	Tested against P.aeruginosa, S.aureus, E.coli, E.faecalis, S.flexneri, S.epidermidis, S.saprophyticus, E.cloaceae, K.pneumoniae, A.hydrophila, S.marcescens	n.a
Gou, J. et al., 2011	Polygonum aviculare	whole plant	water	Enhancement of Antimicrobial Activities of Polygonum aviculare by Pressure-assisted Water Extraction (broth microdilution)			+													MIC: 9.04-19.01mg/ml	Tested against S.typhimurium, L.monocytogenes, P.acne	phenols, flavonoid
Luo, X. et al., 2018	Polygonum aviculare	n.a	ethyl acetate	Polygonum aviculare L. extract and quercetin attenuate contraction in airway smooth muscle (mouse and human tracheal ASM)																	EAF relaxes precontracted ASM by inhibiting Ca2+-permeant LVDCCs, TRPC3 and/or STIM/Orai channels. Quercetin contained in EAF have inhibitory effects on ASM contraction.	Quercetin		P. aviculare could be used to develop new bronchodilators to treat obstructive lung diseases such as asthma and chronic obstructive pulmonary disease.
Macheboeuf, D. et al., 2014	Polygonum aviculare	aerial parts	n.a	Screening of plants from diversified natural grasslands for their potential to combine high digestibility, and low methane and ammonia production (sheep rumen sample)													+	+	30% less methane production and 80% less ammonia production than reyegrass. True organic matter digestibility was significantly lower.			n.a		Polygonaceae reduced simultaneously CH4 and N–NH3 most efficiently.
Niderkorn, V. et al., 2014	Polygonum aviculare	aerial parts	n.a	Identification of bioactive grassland plants for reducing enteric methane production and rumen proteolysis using an in vitro screening assay (sheep rumen sample)													+	+	True organic matter digestibility, crude protein, gas production, volatile fatty acids, N-N3 were significantly lower than L.perenne.			n.a		Polygonaceae showed simultaneously a reduction of more than 80% in N-NH3 production and 30% in CH4 production
Park, S.H. et al., 2018	Polygonum aviculare	n.a	water	Polygonum aviculare L. extract reduced fatigue by inhibiting neuroinflammation in restraint-stressed mice (hman neuroblastoma SH-SY5Y cells, PC12 cells)										+						MTT assays revealed that PAE had no cytotoxic effects on neuronal cells in vitro, but treatment with PAE significantly decreased neuronal TNF-α protein expression in response to H2O2 stimulation. Thus, PAE can directly modulate pro-inflammatory signaling in neuronal cells.		Myricitrin, Isoquercitrin, avicularin, quercitrin		In neuronal cell cultures, treatment with these PAE inhibited TNF-α production, confirming that PAE treatment reduces neuroinflammation.
Proestos, C. et al., 2008	Polygonum aviculare	flowers	methanol	Natural antioxidant constituents from selected aromatic plants and their antimicrobial activity against selected pathogenic microorganisms (disc diffusion)			0														Tested against E.coli, S.enteridis, S.aureus, L.monocytogenes, B.cereus, P.putida	Luteolin, Rutin, Catecin, Epicatechin
Salama, H.M. et al., 2010	Polygonum aviculare	leaves	water	Antimicrobial activity and phytochemical analyses of Polygonum aviculare L. (Polygonaceae), naturally growing in Egypt (disc diffusion)			+			+										DIZ: 2-9mm	Tested against E.coli, P.mirabilis, P.aeruginosa, S.typhi, S.paratyphi, S.flexneri, S.aureus, B.subtilis, S.pyogenes, A.flavus, A.fumigatus, A.niger, C.albicans	n.a		Compared to positive controle (Cotrimoxazole, Chloramphenicol, Streptomycin
Salama, H.M. et al., 2010	Polygonum aviculare	leaves	aceton	Antimicrobial activity and phytochemical analyses of Polygonum aviculare L. (Polygonaceae), naturally growing in Egypt (disc diffusion)			+			+										DIZ: 2-8mm	Tested against E.coli, P.mirabilis, P.aeruginosa, S.typhi, S.paratyphi, S.flexneri, S.aureus, B.subtilis, S.pyogenes, A.flavus, A.fumigatus, A.niger, C.albicans	n.a		Compared to positive controle (Cotrimoxazole, Chloramphenicol, Streptomycin
Salama, H.M. et al., 2010	Polygonum aviculare	leaves	chloroform	Antimicrobial activity and phytochemical analyses of Polygonum aviculare L. (Polygonaceae), naturally growing in Egypt (disc diffusion)			+			+										DIZ: 8-12mm, MIC: 5-20mg/ml, MBC: 5-20mg/ml	Tested against E.coli, P.mirabilis, P.aeruginosa, S.typhi, S.paratyphi, S.flexneri, S.aureus, B.subtilis, S.pyogenes, A.flavus, A.fumigatus, A.niger, C.albicans	n.a		Compared to positive controle (Cotrimoxazole, Chloramphenicol, Streptomycin
Salama, H.M. et al., 2010	Polygonum aviculare	leaves	ethanol	Antimicrobial activity and phytochemical analyses of Polygonum aviculare L. (Polygonaceae), naturally growing in Egypt (disc diffusion)			+			+										DIZ: 4-9mm	Tested against E.coli, P.mirabilis, P.aeruginosa, S.typhi, S.paratyphi, S.flexneri, S.aureus, B.subtilis, S.pyogenes, A.flavus, A.fumigatus, A.niger, C.albicans	n.a		Compared to positive controle (Cotrimoxazole, Chloramphenicol, Streptomycin
Salama, H.M. et al., 2010	Polygonum aviculare	stem	water	Antimicrobial activity and phytochemical analyses of Polygonum aviculare L. (Polygonaceae), naturally growing in Egypt (disc diffusion)			+			+										DIZ: 13-25mm	Tested against E.coli, P.mirabilis, P.aeruginosa, S.typhi, S.paratyphi, S.flexneri, S.aureus, B.subtilis, S.pyogenes, A.flavus, A.fumigatus, A.niger, C.albicans	n.a		Compared to positive controle (Cotrimoxazole, Chloramphenicol, Streptomycin
Salama, H.M. et al., 2010	Polygonum aviculare	stem	aceton	Antimicrobial activity and phytochemical analyses of Polygonum aviculare L. (Polygonaceae), naturally growing in Egypt (disc diffusion)			+			+										DIZ: 7-20mm	Tested against E.coli, P.mirabilis, P.aeruginosa, S.typhi, S.paratyphi, S.flexneri, S.aureus, B.subtilis, S.pyogenes, A.flavus, A.fumigatus, A.niger, C.albicans	n.a		Compared to positive controle (Cotrimoxazole, Chloramphenicol, Streptomycin
Salama, H.M. et al., 2010	Polygonum aviculare	stem	chloroform	Antimicrobial activity and phytochemical analyses of Polygonum aviculare L. (Polygonaceae), naturally growing in Egypt (disc diffusion)			+			+										DIZ: 14-28mm, MIC: 1-18mg/ml, MBC: 1-20mg/ml	Tested against E.coli, P.mirabilis, P.aeruginosa, S.typhi, S.paratyphi, S.flexneri, S.aureus, B.subtilis, S.pyogenes, A.flavus, A.fumigatus, A.niger, C.albicans	n.a		Compared to positive controle (Cotrimoxazole, Chloramphenicol, Streptomycin
Salama, H.M. et al., 2010	Polygonum aviculare	stem	ethanol	Antimicrobial activity and phytochemical analyses of Polygonum aviculare L. (Polygonaceae), naturally growing in Egypt (disc diffusion)			+			+										DIZ: 13-23mm	Tested against E.coli, P.mirabilis, P.aeruginosa, S.typhi, S.paratyphi, S.flexneri, S.aureus, B.subtilis, S.pyogenes, A.flavus, A.fumigatus, A.niger, C.albicans	n.a		Compared to positive controle (Cotrimoxazole, Chloramphenicol, Streptomycin
Seo, S.H. et al., 2016	Polygonum aviculare	n.a	ethanol	Polygonum aviculare L. and its active compounds, quercitrin hydrate, caffeic acid, and rutin, activate the Wnt/-catenin pathway and induce cutaneous wound healing (HaCaT keratinocytes, human dermal fibroblast, full-thickness skin incision)																A complete reepithelialization of wounds was observed in mice treated with 5 mg/mL of P. aviculare extract for 14 days.	P.aviculare extracts activate the Wnt/β- catenin pathway and stimulate the migration of keratinocytes and fibroblasts without any significant toxicity.	Queretin, Quercitrin hydrate, Emodin, Catechol, Caffeic acid, Gallic acid, Rutin		P. aviculare extract accelerates wound healing and is correlated with the activation of the Wnt/β-catenin signaling pathway.
Smolraz, H.D. et al., 1999	Polygonum aviculare	herbs	ethanol	The investigations into the interferon-like activity of Polygonum L. genus (ECHO9 virus in monkey kidney)		0																n.a
Sung, Y.Y. et al., 2013	Polygonum aviculare	aerial parts	ethanol	The antiobesity effect of Polygonum aviculare L. ethanol extract in hig-fat diet-induced obese mice (3T3-L1 preadipocytes)																PAE significantly decreased lipid accumulation. PAE did not affect the viability at any concentration tested.		Myricitrin, Isoquercitrin, Avicularn, Quercitrin, Quercetin
Tunon, H. et al., 1995	Polygonum aviculare	herbs	water	Evaluation of anti-inflammatory activity of some Swedish medicinal plants. Inhibition of prostaglandin biosynthesis and PAF-induced exocytosis (bovine seminal vesicle microsomes)										+							Moderate Prostaglandine inhibition (52%), high PAF-exocytosis inhibition (83%)	n.a
Ali, M.Z. et al., 2015	Polygonum bistorta	rhizome	aq. Ethanol	Antidiarrheal and antispasmodic activities of Polygonum bistorta rhizomes are mediated predominantly through K+ channels activation (rabbit jejunum)																In isolated rabbit jejunum, the extract caused a dose-dependent relaxation of spontaneous and low K+ (25 mM)-induced contractions with weak effect against high K+ (80 mM). In tissues pretreated with glibenclamide or TEA, the relaxant effect of the extract was markedly inhibited by TEA only.		n.a		This study indicates that P. bistorta possesses antispasmodic activities mediated predominantly through K+-channels activation along with weak Ca++ antagonist effect.
Ali, M.Z. et al., 2015	Polygonum bistorta	rhizome	aq. Ethanol	Antidiarrheal and antispasmodic activities of Polygonum bistorta rhizomes are mediated predominantly through K+ channels activation (guinea-pig ileum)																In ileum, a quiescent gut preparation, the extract elicited mild stimulant response with maximum effect of 22.0 ± 5.3% (relative to 100% control response of acetylcholine at 0.3 μM) only at single concentration of 1 mg/mL, which was blocked when repeated in the presence of atropine.		n.a		This study indicates that P. bistorta possesses antispasmodic activities mediated predominantly through K+-channels activation along with weak Ca++ antagonist effect.
Liu, Y. et al., 2014	Polygonum bistorta	tuber	ethanol	High-resolution bacterial growth inhibition profiling combined with HPLC-HRMS-SPE-NMR for identification of antibacterial constituents in Chinese plants used to treat snakebites (microdilution)			+													MIC: ranged from 100 to 200ug/ml	Tested against B.subtilis, E.coli, S.aureus, P.aeruginosa	Tannins
Macheboeuf, D. et al., 2014	Polygonum bistorta	aerial parts	n.a	Screening of plants from diversified natural grasslands for their potential to combine high digestibility, and low methane and ammonia production (sheep rumen sample)													+	+	30% less methane production and 80% less ammonia production than reyegrass. True organic matter digestibility was significantly lower.			n.a		Polygonaceae reduced simultaneously CH4 and N–NH3 most efficiently.
Niderkorn, V. et al., 2014	Polygonum bistorta	aerial parts	n.a	Identification of bioactive grassland plants for reducing enteric methane production and rumen proteolysis using an in vitro screening assay (sheep rumen sample)													+	+	True organic matter digestibility, gas production, volatile fatty acids, N-N3 were significantly lower, crude protein was higher			n.a		Polygonaceae showed simultaneously a reduction of more than 80% in N-NH3 production and 30% in CH4 production
Pawlowska, K.A. et al., 2020	Polygonum bistorta	rhizome	acetone:methanol:water (3:1:1)	Antibacterial and anti-inflammatory activity of bistort (Bistorta officinalis) aqueous extract and its major components. Justification of the usage of the medicinal plant material as a traditional topical agent (human neutrophiles)			+							0						At the concentration of 100 μg/mL PBE significantly lowered the percentage of viable cells. TNFa decreased significantly, whereas IL8-secretion increased. IL1B had no changes.	Tested against S.aureus, S.epidermidis, MRCNS, H.pylori. MIC: ranged from 30 to 2000 ug/ml	Phenolic compounds		PBE can modulate the inflammatory response of human neutrophils involved in wound healing and other skin problems with inflammatory background. Additionally, antimicrobial activity against most common skin pathogens was proven.
Pirvu, L. et al., 2017	Polygonum bistorta	aerial parts	ethanol	POLYGONUM BISTORTA L. HERBA ET FLORES. POLYPHENOLS PROFILE AND CYTOTOXIC EFFECT ON MURINE FIBROBLAST CELL LINE NIH3T3																At concentrations > 25 μg GAE/mL extract, PBEE have a significant toxicity on mouse embryonic fibroblast NIH3T3 cells. No cytotoxic effect of E21 test sample on the NIH3T3 cells at concentration of 1 and, 5 and 10 μg GAE/mL sample.		Polyphenol (Queretin, Kaempferol, Luteolin) and flavonoid (Caffeic, chlorogenic acid) compound
Smolraz, H.D. et al., 1999	Polygonum bistorta	Fruits	ethanol	The investigations into the interferon-like activity of Polygonum L. genus (ECHO9 virus in monkey kidney)		+								+								n.a		Biological activity studies showed tha theprotective titre (the highst dilution which protected cells by 50% against virus infection) of the interferon-like materials was 1:10-1:15.
Smolraz, H.D. et al., 1999	Polygonum bistorta	herbs	ethanol	The investigations into the interferon-like activity of Polygonum L. genus (ECHO9 virus in monkey kidney)		0																n.a
Smolraz, H.D. et al., 1999	Polygonum bistorta	rhizome	ethanol	The investigations into the interferon-like activity of Polygonum L. genus (ECHO9 virus in monkey kidney)		+								+								n.a		Biological activity studies showed tha theprotective titre (the highst dilution which protected cells by 50% against virus infection) of the interferon-like materials was 1:10-1:15.
Yu, B. et al., 2015	Polygonum bistorta	n.a	ethanol	Prevention of secretory diarrhea by ethanol extract of Bistortae rhizoma through inhibition of chloride channel (Fischer rat thyroid cells, rat colonic mucosa)																	Fluorescence quenching assay indicated that (D5) dose-dependently inhibited both CFTR and CaCC function in transfected Fischer rat thyroid (FRT) cells. Ex vivo studies indicated that D5 inhibited both forskolin (FSK)-activated CFTR current and CCh-induced CaCC current in rat colonic mucosa. In the mouse closed-loop model, intraluminal application of D5 (200 μg/mL) significantly reduced cholera to…	n.a		Our research suggests that CFTR and CaCC-mediated intestinal epithelial Cl- secretion inhibiting and gastrointestinal motility delaying may account for the anti- diarrheal activity of B. rhizoma.
Liao, S.G. et al., 2011	Polygonum capitatum	whole plant	water	Antibacterial and anti-inflammatory effects of extracts and fractions from Polygonum capitatum (tube dilution method)			+													MIC: 0.0022-1.37mg/ml/ MBC: 0.0043-2.75mg/ml	Tested against S.aureus, E.coli, N. gonorrhoeae, K.pneumoniae, P.mirabilis	n.a		The overall results suggested that the traditional use of this plant for the treatment of urinary tract infections were attributed to the presence of antibacterial agents.
Liao, S.G. et al., 2011	Polygonum capitatum	whole plant	ethanol	Antibacterial and anti-inflammatory effects of extracts and fractions from Polygonum capitatum (tube dilution method)			+													MIC: 0.75-15mg/ml/ MBC: 1.5-30mg/ml	Tested against S.aureus, E.coli, N. gonorrhoeae, K.pneumoniae, P.mirabilis	n.a		The overall results suggested that the traditional use of this plant for the treatment of urinary tract infections were attributed to the presence of antibacterial agents.
Ayaz, M. et al., 2016	Polygonum hydropiper	aerial parts	crude material	Chemical profiling, antimicrobial evaluations of Polygonum Open Access hydropiper L (disc diffusion/broth and agar dilution)			+			+										MIC: ranged from 21.33 to 512ug/ml/ MFC: ranged from 73.33 to 250ug/ml	Tested against E.faecalis, K.pneumonia, E.coli, P.mirabilis, S.aureus, S.typhi, P.aeruginosa/ A.fumigatus, A.flavus, A.niger, F.oxysporum	4-methyloxazole, succinimide, pyrocatechol, caryophyllene, vanillic acid, farnesol, Myristic acid, arachidic acid methyl ester, capsaicin.		P. hydropiper samples exhibited broad spectrum of activity against bacterial and fungal strains.
Ayaz, M. et al., 2016	Polygonum hydropiper	aerial parts	Ethyl acetate	Chemical profiling, antimicrobial evaluations of Polygonum Open Access hydropiper L (disc diffusion/broth and agar dilution)			+			+										MIC: ranged from 13.33 to 512ug/ml/ MFC: ranged from 16.66 to 93.33ug/ml	Tested against E.faecalis, K.pneumonia, E.coli, P.mirabilis, S.aureus, S.typhi, P.aeruginosa/ A.fumigatus, A.flavus, A.niger, F.oxysporum	4-methyloxazole, succinimide, pyrocatechol, caryophyllene, vanillic acid, farnesol, Myristic acid, arachidic acid methyl ester, capsaicin.		P. hydropiper samples exhibited broad spectrum of activity against bacterial and fungal strains.
Ayaz, M. et al., 2016	Polygonum hydropiper	aerial parts	chloroform	Chemical profiling, antimicrobial evaluations of Polygonum Open Access hydropiper L (disc diffusion/broth and agar dilution)			+			+										MIC: ranged from 5.33 to 64ug/ml/ MFC: ranged from 16.66 to 125ug/ml	Tested against E.faecalis, K.pneumonia, E.coli, P.mirabilis, S.aureus, S.typhi, P.aeruginosa/ A.fumigatus, A.flavus, A.niger, F.oxysporum	4-methyloxazole, succinimide, pyrocatechol, caryophyllene, vanillic acid, farnesol, Myristic acid, arachidic acid methyl ester, capsaicin.		P. hydropiper samples exhibited broad spectrum of activity against bacterial and fungal strains.
Ayaz, M. et al., 2016	Polygonum hydropiper	aerial parts	butanol	Chemical profiling, antimicrobial evaluations of Polygonum Open Access hydropiper L (disc diffusion/broth and agar dilution)			+			+										MIC: ranged from 13.33 to >512ug/ml/ MFC: ranged from 33.33 to 250ug/ml	Tested against E.faecalis, K.pneumonia, E.coli, P.mirabilis, S.aureus, S.typhi, P.aeruginosa/ A.fumigatus, A.flavus, A.niger, F.oxysporum	4-methyloxazole, succinimide, pyrocatechol, caryophyllene, vanillic acid, farnesol, Myristic acid, arachidic acid methyl ester, capsaicin.		P. hydropiper samples exhibited broad spectrum of activity against bacterial and fungal strains.
Ayaz, M. et al., 2016	Polygonum hydropiper	aerial parts	n-hexane	Chemical profiling, antimicrobial evaluations of Polygonum Open Access hydropiper L (disc diffusion/broth and agar dilution)			+			+										MIC: ranged from 32 to 256ug/ml/ MFC: ranged from 73.33 to >1000ug/ml	Tested against E.faecalis, K.pneumonia, E.coli, P.mirabilis, S.aureus, S.typhi, P.aeruginosa/ A.fumigatus, A.flavus, A.niger, F.oxysporum	4-methyloxazole, succinimide, pyrocatechol, caryophyllene, vanillic acid, farnesol, Myristic acid, arachidic acid methyl ester, capsaicin.		P. hydropiper samples exhibited broad spectrum of activity against bacterial and fungal strains.
Ayaz, M. et al., 2016	Polygonum hydropiper	aerial parts	water	Chemical profiling, antimicrobial evaluations of Polygonum Open Access hydropiper L (disc diffusion/broth and agar dilution)			+			+										MIC: ranged from 128 to >512ug/ml/ MFC: ranged from 500 to >1000ug/ml	Tested against E.faecalis, K.pneumonia, E.coli, P.mirabilis, S.aureus, S.typhi, P.aeruginosa/ A.fumigatus, A.flavus, A.niger, F.oxysporum	4-methyloxazole, succinimide, pyrocatechol, caryophyllene, vanillic acid, farnesol, Myristic acid, arachidic acid methyl ester, capsaicin.		P. hydropiper samples exhibited broad spectrum of activity against bacterial and fungal strains.
Lee, T.K. et al., 2011	Polygonum hydropiper	whole plant	ethanol	Antibacterial and cytotoxic activities of essential oils and ethanol extracts of selected South East Asian herbs (disc diffusion/P388 murine leukemia cells)			+													DIZ: ranged from 7 to 8mm, No activity against P388 murine leukemia cell line	Tested against P.aurelis, S.sp, P.mirabilis, E.coli, S.typhi, S.enteritidis, S.thyphimunium, S.aureus, L.monocytogenes, V.cholerae	Essential oils, phenolic compounds		Ethanol extracts of P.hydropiper were active against 60 of ten strains of human pathogenic bacteria tested, compared to 50% inhibition for essential oils.
Liu, Q. et al., 2012	Polygonum hydropiper	herba	water	Antifungal activity in plants from Chinese traditional and folk medicine (growth inhibition in liq. Culture)						+										OD: 99, 91 %	Tested against C.albicans, S.cerevisiae	n.a
Liu, Q. et al., 2012	Polygonum hydropiper	herba	ethanol	Antifungal activity in plants from Chinese traditional and folk medicine (growth inhibition in liq. Culture)						+										OD: 24, 15 %	Tested against C.albicans, S.cerevisiae	n.a
Liu, Q. et al., 2012	Polygonum hydropiper	herba	acetone	Antifungal activity in plants from Chinese traditional and folk medicine (growth inhibition in liq. Culture)						+										OD: 37, 10 %	Tested against C.albicans, S.cerevisiae	n.a
Liu, Q. et al., 2012	Polygonum hydropiper	herba	hexane	Antifungal activity in plants from Chinese traditional and folk medicine (growth inhibition in liq. Culture)						+										OD: 98, 86 %	Tested against C.albicans, S.cerevisiae	n.a
Macheboeuf, D. et al., 2014	Polygonum hydropiper	aerial parts	n.a	Screening of plants from diversified natural grasslands for their potential to combine high digestibility, and low methane and ammonia production (sheep rumen sample)													+	+	30% less methane production and 80% less ammonia production than reyegrass. True organic matter digestibility was significantly lower.			n.a		Polygonaceae reduced simultaneously CH4 and N–NH3 most efficiently.
Nasir, A. et al., 2020	Polygonum hydropiper	leaves	acetone	Evaluation of Antimicrobial Potential and Phytochemical Contents of Polygonum hydropiper L. (agar well diffusion)			+													DIZ: ranged from 9 to 17mm	Tested against E.coli, S.aureus, K.pneumonia, H.influenza, M.morganii	Alkaloids, Tannins, Flavonoids, B-Carotene, Lycopene		It may also be deducted from the data that the Polygonum hydropiper L. could be a significant candidate, which should be subjected to further isolation and characterization, to be used as an antimicrobial resource in many industries, like food, pharmaceuticals and cosmetics.
Nasir, A. et al., 2020	Polygonum hydropiper	leaves	ethanol	Evaluation of Antimicrobial Potential and Phytochemical Contents of Polygonum hydropiper L. (agar well diffusion)			+													DIZ: ranged from 7 to 17mm	Tested against E.coli, S.aureus, K.pneumonia, H.influenza, M.morganii	Alkaloids, Tannins, Flavonoids, B-Carotene, Lycopene		It may also be deducted from the data that the Polygonum hydropiper L. could be a significant candidate, which should be subjected to further isolation and characterization, to be used as an antimicrobial resource in many industries, like food, pharmaceuticals and cosmetics.
Nasir, A. et al., 2020	Polygonum hydropiper	stem	acetone	Evaluation of Antimicrobial Potential and Phytochemical Contents of Polygonum hydropiper L. (agar well diffusion)			+													DIZ: ranged from 9 to 19mm	Tested against E.coli, S.aureus, K.pneumonia, H.influenza, M.morganii	Alkaloids, Tannins, Flavonoids, B-Carotene, Lycopene		It may also be deducted from the data that the Polygonum hydropiper L. could be a significant candidate, which should be subjected to further isolation and characterization, to be used as an antimicrobial resource in many industries, like food, pharmaceuticals and cosmetics.
Nasir, A. et al., 2020	Polygonum hydropiper	stem	ethanol	Evaluation of Antimicrobial Potential and Phytochemical Contents of Polygonum hydropiper L. (agar well diffusion)			+													DIZ: ranged from 9 to 17mm	Tested against E.coli, S.aureus, K.pneumonia, H.influenza, M.morganii	Alkaloids, Tannins, Flavonoids, B-Carotene, Lycopene		It may also be deducted from the data that the Polygonum hydropiper L. could be a significant candidate, which should be subjected to further isolation and characterization, to be used as an antimicrobial resource in many industries, like food, pharmaceuticals and cosmetics.
Niderkorn, V. et al., 2014	Polygonum hydropiper	aerial parts	n.a	Identification of bioactive grassland plants for reducing enteric methane production and rumen proteolysis using an in vitro screening assay (sheep rumen sample)													+	+	True organic matter digestibility, crude protein, gas production, volatile fatty acids, N-N3 were significantly lower than L.perenne.			n.a		Polygonaceae showed simultaneously a reduction of more than 80% in N-NH3 production and 30% in CH4 production
Smolraz, H.D. et al., 1999	Polygonum hydropiper	herbs	ethanol	The investigations into the interferon-like activity of Polygonum L. genus (ECHO9 virus in monkey kidney)		0																n.a
Yang, Y. et al., 2012	Polygonum hydropiper	leaves	methanol	In vitro anti-inflammatory activities of Polygonum hydropiper methanol extract (RAW264.7, HEK293 cells, peritonela macrophages).										+						There was no cytotoxicity of this extract in RAW264.7 cells, peritoneal macrophages, and HEK293 cells at doses up to 200 􏰑g/ml	Ph-ME dose-dependently suppressed the release of NO, TNFa, PGE2, in RAW264.7 cells and peritoneal macrophages stimulated by lipopolysaccharide (LPS). Ph-ME inhibited mRNA expression of pro-inflammatory genes	Quercetin		Ph-ME exerts strong anti-inflammatory activity by suppressing Src/Syk/NF-􏰐B and IRAK/AP- 1/CREB pathways, which contribute to its major ethno-pharmacological role as an anti-gastritis remedy.
Zhang, S. et al., 2020	Polygonum hydropiper	n.a	ethanol:water (1:30)	Study on the bacteriostatic action of Chinese herbal medicine on avian Trichosporon (microdilution)						+										MIC: 120ug/ml, CFU: 15 at 64ug/ml, Colony diameter 10mm after 144h	Tested against Trichosporon	n.a		Chinese herbal medicine protections in advance could reduce Trichosporon infections.
Smolraz, H.D. et al., 1999	Polygonum lapatifolium	herbs	ethanol	The investigations into the interferon-like activity of Polygonum L. genus (ECHO9 virus in monkey kidney)		0																n.a
George, A. et al., 2014	Polygonum minus	aerial parts	water:ethanol (1:9)	Anti-inflammatory effects of Polygonum minus (Huds) extract (LineminusTM) in in-vitro enzyme assays and carrageenan induced paw edema (ovine platelets (COX-1), human recombinant (COX-2, 5-LOX, sPla2)										+						PM (30, 100ug/ml) inhibited COX-1, 5-LOX. PM (100ug/ml) inhibited COX-2. sPLA2 was not inhibited.		n.a		These studies provide evidence to show that the Polyg- onum minus exert an anti-inflammatory effect by inhi- biting both COX and 5-LOX activity
Jamal, P. et al., 2011	Polygonum minus	leaves	ethanol	Phytochemical screening for antibacterial activity of potential Malaysian medicinal plants (agar well diffusion)						+										Zone of inhibition: ranged from 7 to 9mm	Tested against B.subtilis, E.coli	n.a
Jamal, P. et al., 2011	Polygonum minus	leaves	methanol	Phytochemical screening for antibacterial activity of potential Malaysian medicinal plants (agar well diffusion)						+										Zone of inhibition: ranged from 7 to 9mm	Tested against B.subtilis, E.coli	n.a
Jamal, P. et al., 2011	Polygonum minus	leaves	dist. Water	Phytochemical screening for antibacterial activity of potential Malaysian medicinal plants (agar well diffusion)						0											Tested against B.subtilis, E.coli	n.a
Mackeen, M.M. et al., 1997	Polygonum minus	leaves	ethanol	ANTIMICROBIAL AND CYTOTOXIC PROPERTIES OF SOME MALAYSIAN TRADITIONAL VEGETABLES (ULAM) (disc diffusion/tube dilution, HeLa cells)			+			0										MIC: 400ug/ml, Cytotoxic conc 30ug/ml (HeLa cell)	Tested against B.cereus, B.megaterium, E. coli, P.aeruginosa, A.ochraceous, C.neoformans	n.a
Qader, S.W. et al., 2011	Polygonum minus	leaves	water	Total Phenolic Content and Cytotoxicity Evaluation of Selected Malaysian Plants (Human lung fibroblast cell line)																	no cytotoxic effect against normal lung cells	Phenolic compound		Although traditionally aqueous extracts are used, we determined that ethanol extracts usually achieved better activity in the assays.
Qader, S.W. et al., 2011	Polygonum minus	leaves	ethanol	Total Phenolic Content and Cytotoxicity Evaluation of Selected Malaysian Plants (Human lung fibroblast cell line)																	no cytotoxic effect against normal lung cells	Phenolic compound		Although traditionally aqueous extracts are used, we determined that ethanol extracts usually achieved better activity in the assays.
Smolraz, H.D. et al., 1999	Polygonum mite	herbs	ethanol	The investigations into the interferon-like activity of Polygonum L. genus (ECHO9 virus in monkey kidney)		0																n.a
Liu, Q. et al., 2012	Polygonum perfoliatum	herba	water	Antifungal activity in plants from Chinese traditional and folk medicine (growth inhibition in liq. Culture)						+										OD: 90, 95 %	Tested against C.albicans, S.cerevisiae	n.a
Liu, Q. et al., 2012	Polygonum perfoliatum	herba	ethanol	Antifungal activity in plants from Chinese traditional and folk medicine (growth inhibition in liq. Culture)						+										OD: 46, 27 %	Tested against C.albicans, S.cerevisiae	n.a
Liu, Q. et al., 2012	Polygonum perfoliatum	herba	acetone	Antifungal activity in plants from Chinese traditional and folk medicine (growth inhibition in liq. Culture)						+										OD: 56, 29 %	Tested against C.albicans, S.cerevisiae	n.a
Liu, Q. et al., 2012	Polygonum perfoliatum	herba	hexane	Antifungal activity in plants from Chinese traditional and folk medicine (growth inhibition in liq. Culture)						+										OD: 92, 89 %	Tested against C.albicans, S.cerevisiae	n.a
Derita, M. et al., 2011	Polygonum persicaria	aerial parts	Hexane	Validation of the Ethnopharmacological Use of Polygonum persicaria for its Antifungal Properties (both microdilution)						+										MIC: ranged from 500 to 1000ug/ml	Tested against C. albicans, S.cerevisiae, C.neoformans, A.fumigatus, A.flavus, A.niger, M.gypseum, T.rubrum, T.mentagrophytes	Sesquiterpene, flavonoids		Compared with positive control (Ketoconazole, Amphotericin, Terbinafine)
Derita, M. et al., 2011	Polygonum persicaria	aerial parts	Dichlormethane	Validation of the Ethnopharmacological Use of Polygonum persicaria for its Antifungal Properties (both microdilution)						+										MIC: ranged from 31.2 to 1000ug/ml	Tested against C. albicans, S.cerevisiae, C.neoformans, A.fumigatus, A.flavus, A.niger, M.gypseum, T.rubrum, T.mentagrophytes	Sesquiterpene, flavonoids		Compared with positive control (Ketoconazole, Amphotericin, Terbinafine)
Derita, M. et al., 2011	Polygonum persicaria	aerial parts	Ethyl acetate	Validation of the Ethnopharmacological Use of Polygonum persicaria for its Antifungal Properties (both microdilution)						+										MIC: ranged from 500 to 1000ug/ml	Tested against C. albicans, S.cerevisiae, C.neoformans, A.fumigatus, A.flavus, A.niger, M.gypseum, T.rubrum, T.mentagrophytes	Sesquiterpene, flavonoids		Compared with positive control (Ketoconazole, Amphotericin, Terbinafine)
Derita, M. et al., 2011	Polygonum persicaria	aerial parts	Methanol	Validation of the Ethnopharmacological Use of Polygonum persicaria for its Antifungal Properties (both microdilution)						0										MIC: >1000ug/ml	Tested against C. albicans, S.cerevisiae, C.neoformans, A.fumigatus, A.flavus, A.niger, M.gypseum, T.rubrum, T.mentagrophytes	Sesquiterpene, flavonoids		Compared with positive control (Ketoconazole, Amphotericin, Terbinafine)
Hussain, F. et al., 2010	Polygonum persicaria	aerial parts	methanol	Antibacterial, antifungal and insecticidal activities of some selected medicinal plants of polygonaceae (agar diffusion, agar dilution)			+			+											Tested against E.coli, S.typhu, S.aureus, P.aerugenosa, E.aerogenes, C.frundii/ F.solani, A.flavus, A.niger, A.solani, H.maydi	n.a		Polygonum persicaria was shown by in vitro assays to be a potential source for natural antifungal, antibacterial agents.
Smolraz, H.D. et al., 1999	Polygonum persicaria	herbs	ethanol	The investigations into the interferon-like activity of Polygonum L. genus (ECHO9 virus in monkey kidney)		0																n.a
Nawrot-Hadzik, I. et al., 2019	Reynoutria japonica	rhizome	acetone	Chemical Composition of East Asian Invasive Knotweeds, their Cytotoxicity and Antimicrobial Efficacy Against Cariogenic Pathogens: An In-Vitro Study (agar dilution/MTT assay in human gingival fibroblast)			+													MIC: ranged from 750 to 3500ug/ml; MBC: ranged from 2000 to >4000ug/ml	Tested against S.mutans, S.sanguinis, S.pyogenes, S.salivarius	Stilbenes, Emodin, Polypropanoids		R. japonica acetone extract can be considered as a natural, antimicrobial agent for caries control. Cell viability decreased to 50% only after reaching the highest concentration of 2000 μg/mL.
Nawrot-Hadzik, I. et al., 2019	Reynoutria sachalinensis	rhizome	acetone	Chemical Composition of East Asian Invasive Knotweeds, their Cytotoxicity and Antimicrobial Efficacy Against Cariogenic Pathogens: An In-Vitro Study (agar dilution/MTT assay in human gingival fibroblast)			+													MIC: ranged from 1000 to 4000ug/ml; MBC: 4000u/ml; MBC: ranged from 3000 to >4000ug/ml	Tested against S.mutans, S.sanguinis, S.pyogenes, S.salivarius	Stilbenes, Emodin, Polypropanoids		Moderate antibacterial activity. Cell viability decreased to 50% only after reaching at the conc. Of 1500 μg/mL.
Nawrot-Hadzik, I. et al., 2019	Reynoutria X bohemica	rhizome	acetone	Chemical Composition of East Asian Invasive Knotweeds, their Cytotoxicity and Antimicrobial Efficacy Against Cariogenic Pathogens: An In-Vitro Study (agar dilution/MTT assay in human gingival fibroblast)			+													MIC: ranged from 1000 to >4000ug/ml	Tested against S.mutans, S.sanguinis, S.pyogenes, S.salivarius	Stilbenes, Emodin, Polypropanoids		Moderate antibacterial activity. Cell viability decreased to 50% only after reaching at the conc. Of 1000 μg/mL.
Bae, E.A. et al., 1998	Rheum officinale	rhizome	water	Screening test for anti-Helicobacter pylori activity of traditional Chinese herbal medicines (broth dilution method)			+													MIC: ranged from 31.2 to 62.5mg/ml	Tested against H.pylori	n.a
Garcia-Gonzalez, R. et al., 2008	Rheum officinale	rhizome+root	n.a	Screening the activity of plants and spices for decreasing ruminal methane production in vitro (fistulated sheep rumen sample)														+	DMD, NDSD, Methane produced after 24h incubation, total gasproduction and methane concentration and total VF production were reduced with addition of RH.			n.a		This is the first report to identify that rhubarb and frangula may contain active secondary compounds targeting ruminal methanogenic microorganisms.
Garcia-Gonzalez, R. et al., 2008	Rheum officinale	root	n.a	Dose–response effects of Rheum officinale root and Frangula alnus bark on ruminal methane production in vitro (fistulated sheep rumen sample)														+	DMD, CWD, Methane produced after 24h incubation, total gasproduction and methane concentration and total VF production were reduced with addition of RH.			n.a		Doses between 0.5 and 1 g/l are likely to be suitable to cause a desired decrease in methanogenesis, without detrimental general effects on rumen fermentation.
Yang, W.T. et al., 2017	Rheum officinale	n.a	ethanol	Effects of Angelica dahurica and Rheum officinale Extracts on Excisional Wound Healing in Rats (disk diffusion, humn monocytic leukemia cells (THP-1))			+							+						RE reduced the expression of TNF-𝛼 released by LPS-stimulated THP-1 cells, indicating the anti-inflammatory effects of the TCM extracts.	Tested against S.aureus. (DIZ: 17.83mm)	n.a		These results revealed that these TCM extracts have antimicrobial and anti-inflammatory activities.
Yu, M. et al., 2005	Rheum officinale	root	dist. Water	Effects of rhubarb on isolated gastric muscle strips of guinea pigs											+						Rhubarb dose dependently increased the resting tension of gastric body circular muscle. Rhubarb increased the contractile frequency of CM of body. Rhubar at the highest concentration (100%) decreased the mean contractile amplitude of gastric body CM.	n.a		Rhubarb has exciting actions on isolated gastric smooth muscle strips of guinea pig.
Zhang, L. et al., 2011	Rheum officinale	rhizome	water	Antioxidant and Anti-inflammatory Activities of Selected Medicinal Plants Containing Phenolic and Flavonoid Compounds (Anti-ox in yeast model, Anti-infl in RAW264.7)	+									0						Yeast cell growth was 13.07% (ox. Stress measurement)	No significant inhbition of NO and TNFa production	Phenolic, flavonoid compounds
Zhang, L. et al., 2011	Rheum officinale	rhizome	ethanol	Anti-inflammatory Activities of Selected Medicinal Plants Containing Phenolic and Flavonoid Compounds (Anti-infl in RAW264.7)										0							No significant inhbition of NO and TNFa production	Phenolic, flavonoid compounds
Blaszczyk, T. et al., 2000	Rheum palmatum	root	water	Screening for antimycotic properties of 56 traditional Chinese drugs (well-tried cylinder plate method)						+											Tested against Aspergillus fumigatus, Candida albicans, Geotrichum candidum and Rhodotorula rubra	n.a
Goto, W. et al., 1996	Rheum palmatum	rhizome	water	Suppression of hepatitis B virus surface antigen secretion by traditional plant medicines (human hepatocellular carcinoma cell line, PLC/PRF/5)		+																n.a		Extracts of Rheum palmatum (rhizome) strongly suppressed the secretion of HBsAg. The active constituents of this extract absorbed through the gastrointestinal tract of guinea-pigs suppressed the secretionof HBsAg in the PLWRF/5 cell culture.
Kosikowska, U. et al., 2010	Rheum palmatum	root	ethanol	Antimicrobial activity and total content of polyphenols of Rheum L. species growing in Poland (microdilution method)			+														Tested against S.aureus25923, S.aureus6538, S. epidermidis12228, E.coli3521, K.pneumoniae13883, P.mirabilis12453	Polyphenols, Anthracene, Anthraquinones, Tannins		Rheum spp. extracts were more active against Gram-positive bacteria, represented by Staphylococcus spp. than against Gram-negative bacteria of the Enterobacteriaceae family.
Lin, Y.L. et al., 2009	Rheum palmatum	root+rhizome	ethanol	Effects of rhubarb on migration of rat hepatic stellate cells (HSC-T6 of rat)																The results revealed that a rhubarb extract concentration-dependently attenuated TGF-b1-induced a-SMA and collagen expressions and migration of HSCs. The inhibitory effect of rhubarb was associated with (i) down-regulation of the phosphorylation of Smad2/3 and JNK, and (ii) attenuation of MMP-2 activity. Within the working concentra- tions used, the rhubarb extract did not affect cell viability o…		Emodin
Nanasombat, S. et al., 2018	Rheum palmatum	root	methanol	Antibacterial Activity of Thai Medicinal Plant Extracts Against Oral and Gastrointestinal Pathogenic Bacteria and Prebiotic Effect on the Growth of Lactobacillus acidophilus (Disk diffusion mehod, agar dilution method)			+	-												MIC: ranged from 5.12 to >10ug/ml (B.cereus, L.monocytogenes, P.gingivalis, S.typhimurium, Y.enterocolitica)	Tested against B.cereus, E.aerogenes, E.coli, H.pylori, L.monocytogenes, P.gingivalis, S.rissen, S.typhimurium, S.aureus, Y.enterocolitica	Phenolic, flavonoid, tannin
Tsai, J.C. et al., 2004	Rheum palmatum	n.a	ethanol	Effect of ethanol extracts of three chinese medicinal plants with laxative properties on Ion transport of the rat intestinal epithelia (rat intestinal epithelia mounted in an ussing chamber attached with voltage/current clamp)																	The EE of Rheum palmatum further raised the short-circuit current across the forskolin-activated ileal epithelia (14.3 +/- 3.1uA/cm2). When adding Quabain (Cardenolide) before the EE of R.palmatum, the current increment significantly decreased (7.7􏰄 +/- 2uA/cm2). When adding bumetanide (hb-pressure medic) before the EE of R.palmatum, the current increment significantly decreased (2.7 +/- 1.9uA/cm…	n.a		EE of R.palmatum may affect the Cl􏰋 movement more directly than Na􏰊 movement in the intestinal epithelial cells. The results provide evidence for the pharmacologic mechanism of the three Chinese medicinal plants on the intestinal tract.
Rehman, A. et al., 2019	Rheum rhabarbarum	root	n.a	Evaluation of Efficacy of Compound Chinese Medicinal Herbs against Mycoplasma synoviae using different Lab Tests in Mouse and Chicken (Oxford cup method)			+													DIZ: 26.67mm	Tested against M.synoviae	n.a
Bae, J.Y. et al., 2012	Rumex acetosa	whole plant	water	A Comparison between Water and Ethanol Extracts of Rumex acetosa for Protective Effects on Gastric Ulcers in Mice (RAW264.7 cells)										+						NO production in LPS-stimulated RAW264.7 cells was signifcantly decreased in 100ug/ml ectract. There was no significant cytotoxic effect on LPS-stimulated RAW264.7 cells.		Emodin, Chrysophanol
Bae, J.Y. et al., 2012	Rumex acetosa	whole plant	ethanol	A Comparison between Water and Ethanol Extracts of Rumex acetosa for Protective Effects on Gastric Ulcers in Mice (RAW264.7 cells)										+						NO production in LPS-stimulated RAW264.7 cells was signifcantly decreased in 100ug/ml ectract. There was no significant cytotoxic effect on LPS-stimulated RAW264.7 cells.		Emodin, Chrysophanol
Hussain, M. et al., 2015	Rumex acetosa	whole plant	methanol	Pharmacologically mechanistic basis for the traditional uses of Rumex acetosa in gut motility disorders and emesis (rabbit jejunum)																In rabbit jejunum, methanolic extract of R. acetosa (0.01-1.0 mg/mL) caused a transient spasmogenic effect, followed by the spasmolytic effect (3-10 mg/mL). In presence of atropine, spasmogenic effect was blocked while spasmolytic effect was emerged, suggesting that spasmogenic effect was mediated through activation of muscarinic receptors. Extract inhibited the K+ (80 mM)-induced contraction, su…		alkaloids, saponin, tannin, carbohydrates, soluble starch, antraquinones, flavonoids
Johann, S. et al., 2008	Rumex acetosa	aerial parts	ethanol	Inhibitory effect of extracts from Brazilian medicinal plants on the adhesion of Candida albicans to buccal epithelial cells (microdilution, adhesion assay on BECs)						+											Tested against Candida albicans isolates 1, 59, 85, 183, 119A, 119B, IB04, and IB19	n.a		The crude extract of R. acetosa presented low inhibition activity against the C. albicans isolates tested
Johann, S. et al., 2010	Rumex acetosa	aerial parts	ethanol	Antifungal activity of extracts of some plants used in Brazilian traditional medicine against the pathogenic fungus Paracoccidioides brasiliensis (murine macrophage tox)						+										There was no cytotoxic effect on murine macrophages. MIC: ranged from 60 to 500ug/ml	Testste against three Paraccocidioides brasiliensis strains	n.a
Orban-Gyapai, O. et al., 2017	Rumex acetosa	herbs	n-hexane	Antibacterial screening of Rumex species native to the Carpathian Basin (disc-diffusion method)			0														Tested against S.epidermis, s.aureus, MRSA, B.sbtilis, M.catarrhalis, S.pyogenes, S.pneumoniae, S.agalactiae	Naphthalenes, anthraquinones, flavonoids, stilbenes, 1-stearoylglycerol
Orban-Gyapai, O. et al., 2017	Rumex acetosa	herbs	chloroform	Antibacterial screening of Rumex species native to the Carpathian Basin (disc-diffusion method)			0														Tested against S.epidermis, s.aureus, MRSA, B.sbtilis, M.catarrhalis, S.pyogenes, S.pneumoniae, S.agalactiae	Naphthalenes, anthraquinones, flavonoids, stilbenes, 1-stearoylglycerol
Orban-Gyapai, O. et al., 2017	Rumex acetosa	herbs	water	Antibacterial screening of Rumex species native to the Carpathian Basin (disc-diffusion method)			+														Tested against S.epidermis, s.aureus, MRSA, B.sbtilis, M.catarrhalis, S.pyogenes, S.pneumoniae, S.agalactiae	Naphthalenes, anthraquinones, flavonoids, stilbenes, 1-stearoylglycerol
Orban-Gyapai, O. et al., 2017	Rumex acetosa	root	n-hexane	Antibacterial screening of Rumex species native to the Carpathian Basin (disc-diffusion method)			+														Tested against S.epidermis, s.aureus, MRSA, B.sbtilis, M.catarrhalis, S.pyogenes, S.pneumoniae, S.agalactiae	Naphthalenes, anthraquinones, flavonoids, stilbenes, 1-stearoylglycerol
Orban-Gyapai, O. et al., 2017	Rumex acetosa	root	chloroform	Antibacterial screening of Rumex species native to the Carpathian Basin (disc-diffusion method)			+														Tested against S.epidermis, s.aureus, MRSA, B.sbtilis, M.catarrhalis, S.pyogenes, S.pneumoniae, S.agalactiae	Naphthalenes, anthraquinones, flavonoids, stilbenes, 1-stearoylglycerol
Orban-Gyapai, O. et al., 2017	Rumex acetosa	root	water	Antibacterial screening of Rumex species native to the Carpathian Basin (disc-diffusion method)			+														Tested against S.epidermis, S.aureus, MRSA, B.sbtilis, M.catarrhalis, S.pyogenes, S.pneumoniae, S.agalactiae	Naphthalenes, anthraquinones, flavonoids, stilbenes, 1-stearoylglycerol
Schmuch, J. et al., 2015	Rumex acetosa	aerial parts	aceton:water (7:3)	Extract from Rumex acetosa L. for Prophylaxis of Periodontitis: Inhibition of Bacterial In Vitro Adhesion and of Gingipains of Porphyromonas gingivalis by Epicatechin-3-O-(4 beta -> 8)-Epicatechin-3-O-Gallate (Procyanidin-B2-Di-Gallate) (KB cells)			+													RA1 extract reduced cell proliferation of KB cells after a 24 h incubation at concentrations > 50 μg/mL with an IC50 of 227.5 μg/mL.		Flavonoids, flavan-3-ols and oligomeric procyanidins		RA1 protected cells from P. gingivalis infection by inhibiting bacterial adhesion to the host cell. RA1 appear to be promising candidates for future cytoprotective preparations for oral mouth care products.
Akgunlu, S. et al., 2016	Rumex acetosella	n.a	methanol	Research on selected wild edible vegetables: Mineral content and antimicrobial potentials (micro dilution method)			+			+										MIC: 64 μg/ml against culture collection Gram positive bacteria and >256 μg/ml against isolated strains. MIC: ranged from 32 to 64ug/ml against culture collection Gram negative bacteria and >256ug/ml against isolated strains. MIC: ranged from 16 to 32ug/ml against C.albicans and C.krusei.	Tested against P.aeruginosa, A.baumannii, S.enterititis, S.aureus, E.faecalis, B.subtilis/ C-albicans, C.kruseri	n.a		Compared with positive control (Ampicillin, Levofloxacin, Gentamicin, Trimetoprim-sulfametoxazol)/ (Ketoconazole, Fluconazole)
Akgunlu, S. et al., 2016	Rumex acetosella	n.a	n-hexane	Research on selected wild edible vegetables: Mineral content and antimicrobial potentials (micro dilution method)			+			+										MIC: 64 μg/ml against culture collection Gram positive bacteria and >256 μg/ml against isolated strains. MIC: ranged from 32 to 64ug/ml against culture collection Gram negative bacteria and >256ug/ml against isolated strains. MIC: ranged from 16 to 64ug/ml against C.albicans and C.krusei.	Tested against P.aeruginosa, A.baumannii, S.enterititis, S.aureus, E.faecalis, B.subtilis/ C-albicans, C.kruseri	n.a		Compared with positive control (Ampicillin, Levofloxacin, Gentamicin, Trimetoprim-sulfametoxazol)/ (Ketoconazole, Fluconazole)
Orban-Gyapai, O. et al., 2017	Rumex acetosella	whole plant	n-hexane	Antibacterial screening of Rumex species native to the Carpathian Basin (disc-diffusion method)			0														Tested against S.epidermis, s.aureus, MRSA, B.sbtilis, M.catarrhalis, S.pyogenes, S.pneumoniae, S.agalactiae	Naphthalenes, anthraquinones, flavonoids, stilbenes, 1-stearoylglycerol
Orban-Gyapai, O. et al., 2017	Rumex acetosella	whole plant	chloroform	Antibacterial screening of Rumex species native to the Carpathian Basin (disc-diffusion method)			0														Tested against S.epidermis, s.aureus, MRSA, B.sbtilis, M.catarrhalis, S.pyogenes, S.pneumoniae, S.agalactiae	Naphthalenes, anthraquinones, flavonoids, stilbenes, 1-stearoylglycerol
Orban-Gyapai, O. et al., 2017	Rumex acetosella	whole plant	water	Antibacterial screening of Rumex species native to the Carpathian Basin (disc-diffusion method)			0														Tested against S.epidermis, s.aureus, MRSA, B.sbtilis, M.catarrhalis, S.pyogenes, S.pneumoniae, S.agalactiae	Naphthalenes, anthraquinones, flavonoids, stilbenes, 1-stearoylglycerol
Orban-Gyapai, O. et al., 2017	Rumex alpinus	flowers	n-hexane	Antibacterial screening of Rumex species native to the Carpathian Basin (disc-diffusion method)			0														Tested against S.epidermis, s.aureus, MRSA, B.sbtilis, M.catarrhalis, S.pyogenes, S.pneumoniae, S.agalactiae	Naphthalenes, anthraquinones, flavonoids, stilbenes, 1-stearoylglycerol
Orban-Gyapai, O. et al., 2017	Rumex alpinus	flowers	chloroform	Antibacterial screening of Rumex species native to the Carpathian Basin (disc-diffusion method)			+														Tested against S.epidermis, s.aureus, MRSA, B.sbtilis, M.catarrhalis, S.pyogenes, S.pneumoniae, S.agalactiae	Naphthalenes, anthraquinones, flavonoids, stilbenes, 1-stearoylglycerol
Orban-Gyapai, O. et al., 2017	Rumex alpinus	flowers	water	Antibacterial screening of Rumex species native to the Carpathian Basin (disc-diffusion method)			+														Tested against S.epidermis, s.aureus, MRSA, B.sbtilis, M.catarrhalis, S.pyogenes, S.pneumoniae, S.agalactiae	Naphthalenes, anthraquinones, flavonoids, stilbenes, 1-stearoylglycerol
Orban-Gyapai, O. et al., 2017	Rumex alpinus	leaves	n-hexane	Antibacterial screening of Rumex species native to the Carpathian Basin (disc-diffusion method)			0														Tested against S.epidermis, s.aureus, MRSA, B.sbtilis, M.catarrhalis, S.pyogenes, S.pneumoniae, S.agalactiae	Naphthalenes, anthraquinones, flavonoids, stilbenes, 1-stearoylglycerol
Orban-Gyapai, O. et al., 2017	Rumex alpinus	leaves	chloroform	Antibacterial screening of Rumex species native to the Carpathian Basin (disc-diffusion method)			0														Tested against S.epidermis, s.aureus, MRSA, B.sbtilis, M.catarrhalis, S.pyogenes, S.pneumoniae, S.agalactiae	Naphthalenes, anthraquinones, flavonoids, stilbenes, 1-stearoylglycerol
Orban-Gyapai, O. et al., 2017	Rumex alpinus	leaves	water	Antibacterial screening of Rumex species native to the Carpathian Basin (disc-diffusion method)			0														Tested against S.epidermis, s.aureus, MRSA, B.sbtilis, M.catarrhalis, S.pyogenes, S.pneumoniae, S.agalactiae	Naphthalenes, anthraquinones, flavonoids, stilbenes, 1-stearoylglycerol
Orban-Gyapai, O. et al., 2017	Rumex alpinus	root	n-hexane	Antibacterial screening of Rumex species native to the Carpathian Basin (disc-diffusion method)			+														Tested against S.epidermis, s.aureus, MRSA, B.sbtilis, M.catarrhalis, S.pyogenes, S.pneumoniae, S.agalactiae	Naphthalenes, anthraquinones, flavonoids, stilbenes, 1-stearoylglycerol
Orban-Gyapai, O. et al., 2017	Rumex alpinus	root	chloroform	Antibacterial screening of Rumex species native to the Carpathian Basin (disc-diffusion method)			+														Tested against S.epidermis, s.aureus, MRSA, B.sbtilis, M.catarrhalis, S.pyogenes, S.pneumoniae, S.agalactiae	Naphthalenes, anthraquinones, flavonoids, stilbenes, 1-stearoylglycerol
Orban-Gyapai, O. et al., 2017	Rumex alpinus	root	water	Antibacterial screening of Rumex species native to the Carpathian Basin (disc-diffusion method)			+														Tested against S.epidermis, s.aureus, MRSA, B.sbtilis, M.catarrhalis, S.pyogenes, S.pneumoniae, S.agalactiae	Naphthalenes, anthraquinones, flavonoids, stilbenes, 1-stearoylglycerol
Öztürk, S. et al., 2007	Rumex alpinus	aerial parts	water	Antibacterial Activity of Aqueous Extracts of Rumex alpinus (disk-diffusion method)			0														Tested against Acidovorax, Arthrobacter sp. (4), Bacillus sp. (12), Brevibacillus sp. (3),Chryseomonas, Citrobacter, Cornyebacterium sp. (3), Enterococcus, Enterobacter sp. (3), Erwinia sp. (2), Exiguobacterium, Flavimonas, Kocuria sp. (2), Micrococus sp. (2), Moraxella, Neisseria, Paenibacillus sp.(3), Pantoea, Proteus, Pseudomonas sp. (2), Pychrobacter, Salmonella, Serratia, Shigella, Staphyloc…	n.a
Öztürk, S. et al., 2007	Rumex alpinus	aerial parts	methanol	Antibacterial Activity of Methanol Extracts of Rumex alpinus (disk-diffusion method)			+													MIC values were between 31.25-500ug/ml	Tested against Acidovorax, Arthrobacter sp. (4), Bacillus sp. (12), Brevibacillus sp. (3),Chryseomonas, Citrobacter, Cornyebacterium sp. (3), Enterococcus, Enterobacter sp. (3), Erwinia sp. (2), Exiguobacterium, Flavimonas, Kocuria sp. (2), Micrococus sp. (2), Moraxella, Neisseria, Paenibacillus sp.(3), Pantoea, Proteus, Pseudomonas sp. (2), Pychrobacter, Salmonella, Serratia, Shigella, Staphyloc…	n.a
Orban-Gyapai, O. et al., 2017	Rumex aquaticus	herbs	n-hexane	Antibacterial screening of Rumex species native to the Carpathian Basin (disc-diffusion method)			0														Tested against S.epidermis, s.aureus, MRSA, B.sbtilis, M.catarrhalis, S.pyogenes, S.pneumoniae, S.agalactiae	Naphthalenes, anthraquinones, flavonoids, stilbenes, 1-stearoylglycerol
Orban-Gyapai, O. et al., 2017	Rumex aquaticus	herbs	chloroform	Antibacterial screening of Rumex species native to the Carpathian Basin (disc-diffusion method)			0														Tested against S.epidermis, s.aureus, MRSA, B.sbtilis, M.catarrhalis, S.pyogenes, S.pneumoniae, S.agalactiae	Naphthalenes, anthraquinones, flavonoids, stilbenes, 1-stearoylglycerol
Orban-Gyapai, O. et al., 2017	Rumex aquaticus	herbs	water	Antibacterial screening of Rumex species native to the Carpathian Basin (disc-diffusion method)			+														Tested against S.epidermis, s.aureus, MRSA, B.sbtilis, M.catarrhalis, S.pyogenes, S.pneumoniae, S.agalactiae	Naphthalenes, anthraquinones, flavonoids, stilbenes, 1-stearoylglycerol
Orban-Gyapai, O. et al., 2017	Rumex aquaticus	root	n-hexane	Antibacterial screening of Rumex species native to the Carpathian Basin (disc-diffusion method)			+														Tested against S.epidermis, s.aureus, MRSA, B.sbtilis, M.catarrhalis, S.pyogenes, S.pneumoniae, S.agalactiae	Naphthalenes, anthraquinones, flavonoids, stilbenes, 1-stearoylglycerol
Orban-Gyapai, O. et al., 2017	Rumex aquaticus	root	chloroform	Antibacterial screening of Rumex species native to the Carpathian Basin (disc-diffusion method)			+														Tested against S.epidermis, s.aureus, MRSA, B.sbtilis, M.catarrhalis, S.pyogenes, S.pneumoniae, S.agalactiae	Naphthalenes, anthraquinones, flavonoids, stilbenes, 1-stearoylglycerol
Orban-Gyapai, O. et al., 2017	Rumex aquaticus	root	water	Antibacterial screening of Rumex species native to the Carpathian Basin (disc-diffusion method)			+														Tested against S.epidermis, s.aureus, MRSA, B.sbtilis, M.catarrhalis, S.pyogenes, S.pneumoniae, S.agalactiae	Naphthalenes, anthraquinones, flavonoids, stilbenes, 1-stearoylglycerol
Orban-Gyapai, O. et al., 2017	Rumex conglomeratus	herbs	n-hexane	Antibacterial screening of Rumex species native to the Carpathian Basin (disc-diffusion method)			0														Tested against S.epidermis, s.aureus, MRSA, B.sbtilis, M.catarrhalis, S.pyogenes, S.pneumoniae, S.agalactiae	Naphthalenes, anthraquinones, flavonoids, stilbenes, 1-stearoylglycerol
Orban-Gyapai, O. et al., 2017	Rumex conglomeratus	herbs	chloroform	Antibacterial screening of Rumex species native to the Carpathian Basin (disc-diffusion method)			+														Tested against S.epidermis, s.aureus, MRSA, B.sbtilis, M.catarrhalis, S.pyogenes, S.pneumoniae, S.agalactiae	Naphthalenes, anthraquinones, flavonoids, stilbenes, 1-stearoylglycerol
Orban-Gyapai, O. et al., 2017	Rumex conglomeratus	herbs	water	Antibacterial screening of Rumex species native to the Carpathian Basin (disc-diffusion method)			+														Tested against S.epidermis, s.aureus, MRSA, B.sbtilis, M.catarrhalis, S.pyogenes, S.pneumoniae, S.agalactiae	Naphthalenes, anthraquinones, flavonoids, stilbenes, 1-stearoylglycerol
Coruh, I. et al., 2008	Rumex cripus	aerial parts	water	Total Phenolic Content and Antibacterial Activity of Rumex crispus Grown Wild in Turkey (disc diffusion)			0														P.syringae pv. Syringae, P. syringae pv. Tomato, B.subtilis, B.cereus GC sub. A, Y.enterocolita, V.cholerae, C.diphteriae, Y.frederiksenii, Y.pseudotuberculosis, S.typhimurium, S.liquefaciens, P.corrugata, X.compestris, A.tumefaciens, P.aeruginosa	Phenolic compounds
Coruh, I. et al., 2008	Rumex cripus	aerial parts	methanol	Total Phenolic Content and Antibacterial Activity of Rumex crispus Grown Wild in Turkey (disc diffusion)			+														P.syringae pv. Syringae, P. syringae pv. Tomato, B.subtilis, B.cereus GC sub. A, Y.enterocolita, V.cholerae, C.diphteriae, Y.frederiksenii, Y.pseudotuberculosis, S.typhimurium, S.liquefaciens, P.corrugata, X.compestris, A.tumefaciens, P.aeruginosa	Phenolic compounds		The aerial part of R. crispus can be used as an effective and safe source of antibacterial agent.
Idris, O.A. et al., 2019	Rumex cripus	leaves	methanol	Evaluation of the Bioactivities of Rumex crispus L. Leaves and Root Extracts Using Toxicity, Antimicrobial assays (agar dilution method/ HeLa cells)			+			+										No significant reduction of HeLA cell viability at 50ug/ml	Tested against K.pneumonia, P.aeruginosa, E.coli, V.cholerae, B.subtilis, S.aureus, S.pyogenes, B.cereus/ T.tonsurans, T.mucoides, P.aurantiogriseum, P.chrysogenum, C.glabrata, C.albicans; MIC: <1.562-25/ 2.5->10	n.a		This research revealed Rumex crispus has potency against microorganisms and could be a potential source for the treatment of these diseases.
Idris, O.A. et al., 2019	Rumex cripus	leaves	ethanol	Evaluation of the Bioactivities of Rumex crispus L. Leaves and Root Extracts Using Toxicity, Antimicrobial assays (agar dilution method/ HeLa cells)			+			+										No significant reduction of HeLA cell viability at 50ug/ml	Tested against K.pneumonia, P.aeruginosa, E.coli, V.cholerae, B.subtilis, S.aureus, S.pyogenes, B.cereus/ T.tonsurans, T.mucoides, P.aurantiogriseum, P.chrysogenum, C.glabrata, C.albicans; MIC: 25->25/ 0.625->10	n.a		This research revealed Rumex crispus has potency against microorganisms and could be a potential source for the treatment of these diseases.
Idris, O.A. et al., 2019	Rumex cripus	leaves	acetone	Evaluation of the Bioactivities of Rumex crispus L. Leaves and Root Extracts Using Toxicity, Antimicrobial assays (agar dilution method/ HeLa cells)			+			+										No significant reduction of HeLA cell viability at 50ug/ml	Tested against K.pneumonia, P.aeruginosa, E.coli, V.cholerae, B.subtilis, S.aureus, S.pyogenes, B.cereus/ T.tonsurans, T.mucoides, P.aurantiogriseum, P.chrysogenum, C.glabrata, C.albicans; MIC: >25/ 0.625->10	n.a		This research revealed Rumex crispus has potency against microorganisms and could be a potential source for the treatment of these diseases.
Idris, O.A. et al., 2019	Rumex cripus	leaves	water	Evaluation of the Bioactivities of Rumex crispus L. Leaves and Root Extracts Using Toxicity, Antimicrobial assays (agar dilution method/ HeLa cells)			+			+										No significant reduction of HeLA cell viability at 50ug/ml	Tested against K.pneumonia, P.aeruginosa, E.coli, V.cholerae, B.subtilis, S.aureus, S.pyogenes, B.cereus/ T.tonsurans, T.mucoides, P.aurantiogriseum, P.chrysogenum, C.glabrata, C.albicans; MIC: >25/ 0.625->10	n.a		This research revealed Rumex crispus has potency against microorganisms and could be a potential source for the treatment of these diseases.
Idris, O.A. et al., 2019	Rumex cripus	root	methanol	Evaluation of the Bioactivities of Rumex crispus L. Leaves and Root Extracts Using Toxicity, Antimicrobial assays (agar dilution method/ HeLa cells)			+			+										No significant reduction of HeLA cell viability at 50ug/ml	Tested against K.pneumonia, P.aeruginosa, E.coli, V.cholerae, B.subtilis, S.aureus, S.pyogenes, B.cereus/ T.tonsurans, T.mucoides, P.aurantiogriseum, P.chrysogenum, C.glabrata, C.albicans; MIC: <1.562-25/ 2.5->10	n.a		This research revealed Rumex crispus has potency against microorganisms and could be a potential source for the treatment of these diseases.
Idris, O.A. et al., 2019	Rumex cripus	root	ethanol	Evaluation of the Bioactivities of Rumex crispus L. Leaves and Root Extracts Using Toxicity, Antimicrobial assays (agar dilution method/ HeLa cells)			+			+										RT-ETE (46.55 ± 4.84%) reduce the viability of HeLa cells to below 50% at the conc. Of 50ug/ml.	Tested against K.pneumonia, P.aeruginosa, E.coli, V.cholerae, B.subtilis, S.aureus, S.pyogenes, B.cereus/ T.tonsurans, T.mucoides, P.aurantiogriseum, P.chrysogenum, C.glabrata, C.albicans; MIC: <1.562-25/ <0.625->10	n.a		This research revealed Rumex crispus has potency against microorganisms and could be a potential source for the treatment of these diseases.
Idris, O.A. et al., 2019	Rumex cripus	root	acetone	Evaluation of the Bioactivities of Rumex crispus L. Leaves and Root Extracts Using Toxicity, Antimicrobial assays (agar dilution method/ HeLa cells)			+			+										RT-ACE (37.31±5.69%) reduce the viability of HeLa cells to below 50% at the conc. Of 50ug/ml.	Tested against K.pneumonia, P.aeruginosa, E.coli, V.cholerae, B.subtilis, S.aureus, S.pyogenes, B.cereus/ T.tonsurans, T.mucoides, P.aurantiogriseum, P.chrysogenum, C.glabrata, C.albicans; MIC: <1.562/ 1.25->10	n.a		The acetone extract of the root (RT-ACE) reveals the highest antimicrobial potency with the lowest MIC value of <1.562 mg/ mL for all bacteria strains and also showed high potent against fungi.
Idris, O.A. et al., 2019	Rumex cripus	root	water	Evaluation of the Bioactivities of Rumex crispus L. Leaves and Root Extracts Using Toxicity, Antimicrobial assays (agar dilution method/ HeLa cells)			+			+										No significant reduction of HeLA cell viability at 50ug/ml	Tested against K.pneumonia, P.aeruginosa, E.coli, V.cholerae, B.subtilis, S.aureus, S.pyogenes, B.cereus/ T.tonsurans, T.mucoides, P.aurantiogriseum, P.chrysogenum, C.glabrata, C.albicans; MIC: >25/ 10->10	n.a		This research revealed Rumex crispus has potency against microorganisms and could be a potential source for the treatment of these diseases.
Orban-Gyapai, O. et al., 2017	Rumex cripus	herbs	n-hexane	Antibacterial screening of Rumex species native to the Carpathian Basin (disc-diffusion method)			0														Tested against S.epidermis, s.aureus, MRSA, B.sbtilis, M.catarrhalis, S.pyogenes, S.pneumoniae, S.agalactiae	Naphthalenes, anthraquinones, flavonoids, stilbenes, 1-stearoylglycerol
Orban-Gyapai, O. et al., 2017	Rumex cripus	herbs	chloroform	Antibacterial screening of Rumex species native to the Carpathian Basin (disc-diffusion method)			0														Tested against S.epidermis, s.aureus, MRSA, B.sbtilis, M.catarrhalis, S.pyogenes, S.pneumoniae, S.agalactiae	Naphthalenes, anthraquinones, flavonoids, stilbenes, 1-stearoylglycerol
Orban-Gyapai, O. et al., 2017	Rumex cripus	herbs	water	Antibacterial screening of Rumex species native to the Carpathian Basin (disc-diffusion method)			+														Tested against S.epidermis, s.aureus, MRSA, B.sbtilis, M.catarrhalis, S.pyogenes, S.pneumoniae, S.agalactiae	Naphthalenes, anthraquinones, flavonoids, stilbenes, 1-stearoylglycerol
Orban-Gyapai, O. et al., 2017	Rumex cripus	leaves	n-hexane	Antibacterial screening of Rumex species native to the Carpathian Basin (disc-diffusion method)			0														Tested against S.epidermis, s.aureus, MRSA, B.sbtilis, M.catarrhalis, S.pyogenes, S.pneumoniae, S.agalactiae	Naphthalenes, anthraquinones, flavonoids, stilbenes, 1-stearoylglycerol
Orban-Gyapai, O. et al., 2017	Rumex cripus	leaves	chloroform	Antibacterial screening of Rumex species native to the Carpathian Basin (disc-diffusion method)			0														Tested against S.epidermis, s.aureus, MRSA, B.sbtilis, M.catarrhalis, S.pyogenes, S.pneumoniae, S.agalactiae	Naphthalenes, anthraquinones, flavonoids, stilbenes, 1-stearoylglycerol
Orban-Gyapai, O. et al., 2017	Rumex cripus	leaves	water	Antibacterial screening of Rumex species native to the Carpathian Basin (disc-diffusion method)			0														Tested against S.epidermis, s.aureus, MRSA, B.sbtilis, M.catarrhalis, S.pyogenes, S.pneumoniae, S.agalactiae	Naphthalenes, anthraquinones, flavonoids, stilbenes, 1-stearoylglycerol
Orban-Gyapai, O. et al., 2017	Rumex cripus	root	n-hexane	Antibacterial screening of Rumex species native to the Carpathian Basin (disc-diffusion method)			0														Tested against S.epidermis, s.aureus, MRSA, B.sbtilis, M.catarrhalis, S.pyogenes, S.pneumoniae, S.agalactiae	Naphthalenes, anthraquinones, flavonoids, stilbenes, 1-stearoylglycerol
Orban-Gyapai, O. et al., 2017	Rumex cripus	root	chloroform	Antibacterial screening of Rumex species native to the Carpathian Basin (disc-diffusion method)			+														Tested against S.epidermis, s.aureus, MRSA, B.sbtilis, M.catarrhalis, S.pyogenes, S.pneumoniae, S.agalactiae	Naphthalenes, anthraquinones, flavonoids, stilbenes, 1-stearoylglycerol
Orban-Gyapai, O. et al., 2017	Rumex cripus	root	water	Antibacterial screening of Rumex species native to the Carpathian Basin (disc-diffusion method)			+														Tested against S.epidermis, s.aureus, MRSA, B.sbtilis, M.catarrhalis, S.pyogenes, S.pneumoniae, S.agalactiae	Naphthalenes, anthraquinones, flavonoids, stilbenes, 1-stearoylglycerol
Pan, Y. et al., 2020	Rumex cripus	n.a	methylalcohol	Anti-inflammatory effects of Beopje curly dock (Rumex crispus L.) in LPS-induced RAW 264.7 cells and its active compounds (RAW264.7 cell)										+						Range of 0.1–1 mg/ml have no significant effect on the growth of RAW 264.7 cells (p > .05) in CD-B. At 2.5mg/ml cell viability decreased significantly (toxic conc.).	NO production was significantly lower in the LPS + CD-B (27.19) compared to LPS. mRNA expression of cytokines and NF-kB, iNOS, COX2 were significantly decreased in LPS + CD-B	Aloesin, Chrysophanol		Overall, both Beopje curly dock extract and curly dock extract inhibit the LPS-induced inflammation.
Ulukanli, Z. et al., 2005	Rumex cripus	aerial parts	hexane	Antimicrobial Activities of Some Plants from the Eastern Anatolia Region of Turkey (agar well diffusion method, microbial culture)			+			0										DIZ: 14-16mm	Tested against S.aureus, M.luteus, M.smegmatis, B.subtilis, B.subtilis var. Niger, A.hydrophila, K.pneumoniae, P.aeruginosa, C.albicans	n.a		No inhibition of S.aureus and Gram negative bacteria and C.albicans
Ulukanli, Z. et al., 2005	Rumex cripus	aerial parts	acetone	Antimicrobial Activities of Some Plants from the Eastern Anatolia Region of Turkey (agar well diffusion method, microbial culture)			+			0										DIZ: 14-16mm	Tested against S.aureus, M.luteus, M.smegmatis, B.subtilis, B.subtilis var. Niger, A.hydrophila, K.pneumoniae, P.aeruginosa, C.albicans	n.a		No inhibition of S.aureus, B.subtilis var. Niger, P.aeruginosa, C.albicans
Ulukanli, Z. et al., 2005	Rumex cripus	aerial parts	methanol	Antimicrobial Activities of Some Plants from the Eastern Anatolia Region of Turkey (agar well diffusion method, microbial culture)			+			0										DIZ: 15mm	Tested against S.aureus, M.luteus, M.smegmatis, B.subtilis, B.subtilis var. Niger, A.hydrophila, K.pneumoniae, P.aeruginosa, C.albicans	n.a		Only inhibition of P.aeruginosa
Ulukanli, Z. et al., 2005	Rumex cripus	root	hexane	Antimicrobial Activities of Some Plants from the Eastern Anatolia Region of Turkey (agar well diffusion method, microbial culture)			+			0										DIZ: 15-22mm	Tested against S.aureus, M.luteus, M.smegmatis, B.subtilis, B.subtilis var. Niger, A.hydrophila, K.pneumoniae, P.aeruginosa, C.albicans	n.a		No inhibition of S.aureus and C.albicans
Ulukanli, Z. et al., 2005	Rumex cripus	root	acetone	Antimicrobial Activities of Some Plants from the Eastern Anatolia Region of Turkey (agar well diffusion method, microbial culture)			+			+										DIZ: 16-24mm	Tested against S.aureus, M.luteus, M.smegmatis, B.subtilis, B.subtilis var. Niger, A.hydrophila, K.pneumoniae, P.aeruginosa, C.albicans	n.a		All of the tested bacteria were inhibited.
Ulukanli, Z. et al., 2005	Rumex cripus	root	methanol	Antimicrobial Activities of Some Plants from the Eastern Anatolia Region of Turkey (agar well diffusion method, microbial culture)			+			0										DIZ: 15-17mm	Tested against S.aureus, M.luteus, M.smegmatis, B.subtilis, B.subtilis var. Niger, A.hydrophila, K.pneumoniae, P.aeruginosa, C.albicans	n.a		No inhibition o A.hydrophila, P.aeruginosa, C.albicans
Yildirim, A. et al., 2001	Rumex cripus	leave	ether	Determination of antimicrobial activities of Rumex crispus L. extracts (microbial culture)			+			0										DIZ: 1-1.1cm	Tested against S.aureus, B.subtili, C.albicans, E.coli, P.aeruginosa.	phenolic compounds
Yildirim, A. et al., 2001	Rumex cripus	leave	ethanol	Determination of antimicrobial activities of Rumex crispus L. extracts (microbial culture)			+			0										DIZ: 0.8cm	Tested against S.aureus, B.subtili, C.albicans, E.coli, P.aeruginosa.	phenolic compounds
Yildirim, A. et al., 2001	Rumex cripus	leave	water	Determination of antimicrobial activities of Rumex crispus L. extracts (microbial culture)			0			0											Tested against S.aureus, B.subtili, C.albicans, E.coli, P.aeruginosa.	phenolic compounds
Yildirim, A. et al., 2001	Rumex cripus	seed	ether	Determination of antimicrobial activities of Rumex crispus L. extracts (microbial culture)			+			0										DIZ: 1.1cm	Tested against S.aureus, B.subtili, C.albicans, E.coli, P.aeruginosa.	phenolic compounds
Yildirim, A. et al., 2001	Rumex cripus	seed	ethanol	Determination of antimicrobial activities of Rumex crispus L. extracts (microbial culture)			0			0											Tested against S.aureus, B.subtili, C.albicans, E.coli, P.aeruginosa.	phenolic compounds
Yildirim, A. et al., 2001	Rumex cripus	seed	water	Determination of antimicrobial activities of Rumex crispus L. extracts (microbial culture)			0			0											Tested against S.aureus, B.subtili, C.albicans, E.coli, P.aeruginosa.	phenolic compounds
Orban-Gyapai, O. et al., 2017	Rumex hyrolapathum	leaves	n-hexane	Antibacterial screening of Rumex species native to the Carpathian Basin (disc-diffusion method)			0														Tested against S.epidermis, s.aureus, MRSA, B.sbtilis, M.catarrhalis, S.pyogenes, S.pneumoniae, S.agalactiae	Naphthalenes, anthraquinones, flavonoids, stilbenes, 1-stearoylglycerol
Orban-Gyapai, O. et al., 2017	Rumex hyrolapathum	leaves	chloroform	Antibacterial screening of Rumex species native to the Carpathian Basin (disc-diffusion method)			0														Tested against S.epidermis, s.aureus, MRSA, B.sbtilis, M.catarrhalis, S.pyogenes, S.pneumoniae, S.agalactiae	Naphthalenes, anthraquinones, flavonoids, stilbenes, 1-stearoylglycerol
Orban-Gyapai, O. et al., 2017	Rumex hyrolapathum	leaves	water	Antibacterial screening of Rumex species native to the Carpathian Basin (disc-diffusion method)			+														Tested against S.epidermis, s.aureus, MRSA, B.sbtilis, M.catarrhalis, S.pyogenes, S.pneumoniae, S.agalactiae	Naphthalenes, anthraquinones, flavonoids, stilbenes, 1-stearoylglycerol
Orban-Gyapai, O. et al., 2017	Rumex hyrolapathum	root	n-hexane	Antibacterial screening of Rumex species native to the Carpathian Basin (disc-diffusion method)			0														Tested against S.epidermis, s.aureus, MRSA, B.sbtilis, M.catarrhalis, S.pyogenes, S.pneumoniae, S.agalactiae	Naphthalenes, anthraquinones, flavonoids, stilbenes, 1-stearoylglycerol
Orban-Gyapai, O. et al., 2017	Rumex hyrolapathum	root	chloroform	Antibacterial screening of Rumex species native to the Carpathian Basin (disc-diffusion method)			0														Tested against S.epidermis, s.aureus, MRSA, B.sbtilis, M.catarrhalis, S.pyogenes, S.pneumoniae, S.agalactiae	Naphthalenes, anthraquinones, flavonoids, stilbenes, 1-stearoylglycerol
Orban-Gyapai, O. et al., 2017	Rumex hyrolapathum	root	water	Antibacterial screening of Rumex species native to the Carpathian Basin (disc-diffusion method)			+														Tested against S.epidermis, s.aureus, MRSA, B.sbtilis, M.catarrhalis, S.pyogenes, S.pneumoniae, S.agalactiae	Naphthalenes, anthraquinones, flavonoids, stilbenes, 1-stearoylglycerol
Bineshian, F. et al., 2019	Rumex obtsifolius	leave	Ethylacetate:methanol:distilled water (6:3:1)	Anti-Candida activities of hydroalcoholic extract of Rumex obtusifolius leaves (broth microdilution)						+											Tested against C.albicans, C.glabrata. MIC: 200ug/ml, 250ug/ml	Polyphenol, flavonoid compounds		The results confirmed that leaves extract had a potential in anti-Candida activity and suggesting that it could be utilized as a potential source of herbal medicine drugs to prevent diseases.
Ginovyan, M. et al., 2019	Rumex obtsifolius	seed	methanol	Novel approach to combat antibiotic resistance: evaluation of some Armenian herb crude extractes for their antibacteria effects (microdilution assay)			+														Tested against E.coli AMP, E.coli KN, S.aureus, E.coli. MIC: 1024, 1024, 256, 512ug/ml.	n.a		Compared with positive control (10zg/ml Gentamicin)
Ginovyan, M. et al., 2019	Rumex obtsifolius	seed	methanol	Novel approach to combat antibiotic resistance: evaluation of some Armenian herb crude extractes for their antibiotic modulatory (microdilution assay)					+												Tested against E.coli AMP, E.coli KN, S.aureus, E.coli. Many plant crude extract-antibiotic combinations induced a decrease in MICs of antibiotics up to ~fourfold indicating their synergy.	n.a
Ginovyan, M. et al., 2020	Rumex obtsifolius	seed	methanol	Phytochemical screening and detection of antibacterial components from crude extracts of some armenian herbs using TLC-bioautographic technique			+														Tested against S.aureus	Saponins, Terpenoids, phenolic compounds, Tannins, Flobatanins, Flavonoids, Coumarins		Polar compounds could have considerable contribution to the antibacterial activity of methanol extracts of R. obtusifolius.
Ginovyan, M. et al., 2020	Rumex obtsifolius	seed	aceton	Phytochemical screening and detection of antibacterial components from crude extracts of some armenian herbs using TLC-bioautographic technique			+														Tested against S.aureus	Phenolic compounds, Tannins, Flavonoids, Coumarins		Polar compounds could have considerable contribution to the antibacterial activity of acetone extracts of R. obtusifolius.
Orban-Gyapai, O. et al., 2017	Rumex obtsifolius	herbs	n-hexane	Antibacterial screening of Rumex species native to the Carpathian Basin (disc-diffusion method)			0														Tested against S.epidermis, s.aureus, MRSA, B.sbtilis, M.catarrhalis, S.pyogenes, S.pneumoniae, S.agalactiae	Naphthalenes, anthraquinones, flavonoids, stilbenes, 1-stearoylglycerol
Orban-Gyapai, O. et al., 2017	Rumex obtsifolius	herbs	chloroform	Antibacterial screening of Rumex species native to the Carpathian Basin (disc-diffusion method)			0														Tested against S.epidermis, s.aureus, MRSA, B.sbtilis, M.catarrhalis, S.pyogenes, S.pneumoniae, S.agalactiae	Naphthalenes, anthraquinones, flavonoids, stilbenes, 1-stearoylglycerol
Orban-Gyapai, O. et al., 2017	Rumex obtsifolius	herbs	water	Antibacterial screening of Rumex species native to the Carpathian Basin (disc-diffusion method)			+														Tested against S.epidermis, s.aureus, MRSA, B.sbtilis, M.catarrhalis, S.pyogenes, S.pneumoniae, S.agalactiae	Naphthalenes, anthraquinones, flavonoids, stilbenes, 1-stearoylglycerol
Orban-Gyapai, O. et al., 2017	Rumex obtsifolius	root	n-hexane	Antibacterial screening of Rumex species native to the Carpathian Basin (disc-diffusion method)			0														Tested against S.epidermis, s.aureus, MRSA, B.sbtilis, M.catarrhalis, S.pyogenes, S.pneumoniae, S.agalactiae	Naphthalenes, anthraquinones, flavonoids, stilbenes, 1-stearoylglycerol
Orban-Gyapai, O. et al., 2017	Rumex obtsifolius	root	chloroform	Antibacterial screening of Rumex species native to the Carpathian Basin (disc-diffusion method)			0														Tested against S.epidermis, s.aureus, MRSA, B.sbtilis, M.catarrhalis, S.pyogenes, S.pneumoniae, S.agalactiae	Naphthalenes, anthraquinones, flavonoids, stilbenes, 1-stearoylglycerol
Orban-Gyapai, O. et al., 2017	Rumex obtsifolius	root	water	Antibacterial screening of Rumex species native to the Carpathian Basin (disc-diffusion method)			+														Tested against S.epidermis, s.aureus, MRSA, B.sbtilis, M.catarrhalis, S.pyogenes, S.pneumoniae, S.agalactiae	Naphthalenes, anthraquinones, flavonoids, stilbenes, 1-stearoylglycerol
Purcell, P.J. et al., 2012	Rumex obtsifolius	n.a	n.a	In vitro rumen methan output of fob species sampled in spring and summer (rumen fistulated steers)														+	Rumex obtusifolius (spring, summer) had lower (p<0.05) CH4 outputs per unit of feed dry matter incubated (CH4i) compared with grass silage	Dry matter digestibility of Rumex obtusifolius did not differ from grass silages (control)		n.a		These lower CH4i outputs appear to have been achieved mainly through a reduction in the extent of in vitro rumen fermentation, as supported by the correspondingly lower TGPi and/or tVFAi values.
Singh, M. et al., 2018	Rumex obtsifolius	root	methanol	Anti-inflammatory activity of methanolic extract of roots of rumex obtusifolius (Human red blood cell)										+							200 ug/ml R2 protect significantly HRBC membrane, the erythrocyte membrane against lysis induced by heat, inhibiting heat induced albumin denaturation.	n.a		This study states that examination of the anti-inflammatory effect of methanolic extract of R. obtusifolius for the improvement of medicinal uses.
Ceylan, S. et al., 2019	Rumex patienta	leave	methanol	Antibacterial of traditional medicinal plants from the Erzurum region of Turkey (microdilution method)			+			+										MIC: 500ug/ml (Sa, St, Sg, Pc, Bv, Ec), 100ug/ml (Pv, Se, Bs, Gr), 125 (Ca, Cg, Ck) => MIC (Chloramphenicol <0.625), MIC (AmphotericinB <0.31), MIC (Ketoconazole <0.4)	Tested as bacteria S.aureus, P.vulgaris, S.typhimurium, S.epidermidis, B.subtilis, S.griseolus, P.citronellosis, B.velezensis, G.rubripertincta, E.coli and as yeast, C.albicans, C.glabrata, C.krusei ATCC strains.	Phenolic, Flavonoid compound		The plant extracts were generally more effective on yeast strains than the test bacteria used. (Compared with positive contol: Cloramphenicol, Amphotericin B, Ketoconazole)
Ceylan, S. et al., 2019	Rumex patienta	stem	methanol	Antibacterial of traditional medicinal plants from the Erzurum region of Turkey (microdilution method)			+			+										MIC: 2000ug/ml (Sa), 1000ug/ml (Pv, Se, Bs, Ec), 500ug/ml (St, Sg, Pc, Bv, Gr), 125 (Ca, Ck), 250 (Cg) => MIC (Chloramphenicol <0.625), MIC (AmphotericinB <0.31), MIC (Ketoconazole <0.4)	Tested as bacteria S.aureus, P.vulgaris, S.typhimurium, S.epidermidis, B.subtilis, S.griseolus, P.citronellosis, B.velezensis, G.rubripertincta, E.coli and as yeast, C.albicans, C.glabrata, C.krusei ATCC strains.	Phenolic, Flavonoid compound		The plant extracts were generally more effective on yeast strains than the test bacteria used. (Compared with positive contol: Cloramphenicol, Amphotericin B, Ketoconazole)
Jeppesen, A.S. et al., 2012	Rumex patienta	root	ethanol	Antibacterial effect of medicinal plants from the Pamir mountains, Afghanistan (bacterial culture)			+														Tested in S.aureus, E.coli, B.subtilis, P.aerginosa with a MIC of 1000, 1000, 750, 1000ug/ml.	n.a
Orban-Gyapai, O. et al., 2017	Rumex patienta	flowers	n-hexane	Antibacterial screening of Rumex species native to the Carpathian Basin (disc-diffusion method)			0														Tested against S.epidermis, s.aureus, MRSA, B.sbtilis, M.catarrhalis, S.pyogenes, S.pneumoniae, S.agalactiae	Naphthalenes, anthraquinones, flavonoids, stilbenes, 1-stearoylglycerol
Orban-Gyapai, O. et al., 2017	Rumex patienta	flowers	chloroform	Antibacterial screening of Rumex species native to the Carpathian Basin (disc-diffusion method)			0														Tested against S.epidermis, s.aureus, MRSA, B.sbtilis, M.catarrhalis, S.pyogenes, S.pneumoniae, S.agalactiae	Naphthalenes, anthraquinones, flavonoids, stilbenes, 1-stearoylglycerol
Orban-Gyapai, O. et al., 2017	Rumex patienta	flowers	water	Antibacterial screening of Rumex species native to the Carpathian Basin (disc-diffusion method)			+														Tested against S.epidermis, s.aureus, MRSA, B.sbtilis, M.catarrhalis, S.pyogenes, S.pneumoniae, S.agalactiae	Naphthalenes, anthraquinones, flavonoids, stilbenes, 1-stearoylglycerol
Orban-Gyapai, O. et al., 2017	Rumex patienta	leaves	n-hexane	Antibacterial screening of Rumex species native to the Carpathian Basin (disc-diffusion method)			0														Tested against S.epidermis, s.aureus, MRSA, B.sbtilis, M.catarrhalis, S.pyogenes, S.pneumoniae, S.agalactiae	Naphthalenes, anthraquinones, flavonoids, stilbenes, 1-stearoylglycerol
Orban-Gyapai, O. et al., 2017	Rumex patienta	leaves	chloroform	Antibacterial screening of Rumex species native to the Carpathian Basin (disc-diffusion method)			0														Tested against S.epidermis, s.aureus, MRSA, B.sbtilis, M.catarrhalis, S.pyogenes, S.pneumoniae, S.agalactiae	Naphthalenes, anthraquinones, flavonoids, stilbenes, 1-stearoylglycerol
Orban-Gyapai, O. et al., 2017	Rumex patienta	leaves	water	Antibacterial screening of Rumex species native to the Carpathian Basin (disc-diffusion method)			0														Tested against S.epidermis, s.aureus, MRSA, B.sbtilis, M.catarrhalis, S.pyogenes, S.pneumoniae, S.agalactiae	Naphthalenes, anthraquinones, flavonoids, stilbenes, 1-stearoylglycerol
Orban-Gyapai, O. et al., 2017	Rumex patienta	root	n-hexane	Antibacterial screening of Rumex species native to the Carpathian Basin (disc-diffusion method)			+														Tested against S.epidermis, s.aureus, MRSA, B.sbtilis, M.catarrhalis, S.pyogenes, S.pneumoniae, S.agalactiae	Naphthalenes, anthraquinones, flavonoids, stilbenes, 1-stearoylglycerol
Orban-Gyapai, O. et al., 2017	Rumex patienta	root	chloroform	Antibacterial screening of Rumex species native to the Carpathian Basin (disc-diffusion method)			+														Tested against S.epidermis, s.aureus, MRSA, B.sbtilis, M.catarrhalis, S.pyogenes, S.pneumoniae, S.agalactiae	Naphthalenes, anthraquinones, flavonoids, stilbenes, 1-stearoylglycerol
Orban-Gyapai, O. et al., 2017	Rumex patienta	root	water	Antibacterial screening of Rumex species native to the Carpathian Basin (disc-diffusion method)			+														Tested against S.epidermis, s.aureus, MRSA, B.sbtilis, M.catarrhalis, S.pyogenes, S.pneumoniae, S.agalactiae	Naphthalenes, anthraquinones, flavonoids, stilbenes, 1-stearoylglycerol
Orban-Gyapai, O. et al., 2017	Rumex pulcher	whole plant	n-hexane	Antibacterial screening of Rumex species native to the Carpathian Basin (disc-diffusion method)			0														Tested against S.epidermis, s.aureus, MRSA, B.sbtilis, M.catarrhalis, S.pyogenes, S.pneumoniae, S.agalactiae	Naphthalenes, anthraquinones, flavonoids, stilbenes, 1-stearoylglycerol
Orban-Gyapai, O. et al., 2017	Rumex pulcher	whole plant	chloroform	Antibacterial screening of Rumex species native to the Carpathian Basin (disc-diffusion method)			+														Tested against S.epidermis, s.aureus, MRSA, B.sbtilis, M.catarrhalis, S.pyogenes, S.pneumoniae, S.agalactiae	Naphthalenes, anthraquinones, flavonoids, stilbenes, 1-stearoylglycerol
Orban-Gyapai, O. et al., 2017	Rumex pulcher	whole plant	water	Antibacterial screening of Rumex species native to the Carpathian Basin (disc-diffusion method)			+														Tested against S.epidermis, s.aureus, MRSA, B.sbtilis, M.catarrhalis, S.pyogenes, S.pneumoniae, S.agalactiae	Naphthalenes, anthraquinones, flavonoids, stilbenes, 1-stearoylglycerol
Orban-Gyapai, O. et al., 2017	Rumex scutatus	whole plant	n-hexane	Antibacterial screening of Rumex species native to the Carpathian Basin (disc-diffusion method)			0														Tested against S.epidermis, s.aureus, MRSA, B.sbtilis, M.catarrhalis, S.pyogenes, S.pneumoniae, S.agalactiae	Naphthalenes, anthraquinones, flavonoids, stilbenes, 1-stearoylglycerol
Orban-Gyapai, O. et al., 2017	Rumex scutatus	whole plant	chloroform	Antibacterial screening of Rumex species native to the Carpathian Basin (disc-diffusion method)			+														Tested against S.epidermis, s.aureus, MRSA, B.sbtilis, M.catarrhalis, S.pyogenes, S.pneumoniae, S.agalactiae	Naphthalenes, anthraquinones, flavonoids, stilbenes, 1-stearoylglycerol
Orban-Gyapai, O. et al., 2017	Rumex scutatus	whole plant	water	Antibacterial screening of Rumex species native to the Carpathian Basin (disc-diffusion method)			0														Tested against S.epidermis, s.aureus, MRSA, B.sbtilis, M.catarrhalis, S.pyogenes, S.pneumoniae, S.agalactiae	Naphthalenes, anthraquinones, flavonoids, stilbenes, 1-stearoylglycerol
Orban-Gyapai, O. et al., 2017	Rumex thyrsiflorus	herbs	n-hexane	Antibacterial screening of Rumex species native to the Carpathian Basin (disc-diffusion method)			0														Tested against S.epidermis, s.aureus, MRSA, B.sbtilis, M.catarrhalis, S.pyogenes, S.pneumoniae, S.agalactiae	Naphthalenes, anthraquinones, flavonoids, stilbenes, 1-stearoylglycerol
Orban-Gyapai, O. et al., 2017	Rumex thyrsiflorus	herbs	chloroform	Antibacterial screening of Rumex species native to the Carpathian Basin (disc-diffusion method)			+														Tested against S.epidermis, s.aureus, MRSA, B.sbtilis, M.catarrhalis, S.pyogenes, S.pneumoniae, S.agalactiae	Naphthalenes, anthraquinones, flavonoids, stilbenes, 1-stearoylglycerol
Orban-Gyapai, O. et al., 2017	Rumex thyrsiflorus	herbs	water	Antibacterial screening of Rumex species native to the Carpathian Basin (disc-diffusion method)			+														Tested against S.epidermis, s.aureus, MRSA, B.sbtilis, M.catarrhalis, S.pyogenes, S.pneumoniae, S.agalactiae	Naphthalenes, anthraquinones, flavonoids, stilbenes, 1-stearoylglycerol
Orban-Gyapai, O. et al., 2017	Rumex thyrsiflorus	root	n-hexane	Antibacterial screening of Rumex species native to the Carpathian Basin (disc-diffusion method)			0														Tested against S.epidermis, s.aureus, MRSA, B.sbtilis, M.catarrhalis, S.pyogenes, S.pneumoniae, S.agalactiae	Naphthalenes, anthraquinones, flavonoids, stilbenes, 1-stearoylglycerol
Orban-Gyapai, O. et al., 2017	Rumex thyrsiflorus	root	chloroform	Antibacterial screening of Rumex species native to the Carpathian Basin (disc-diffusion method)			0														Tested against S.epidermis, s.aureus, MRSA, B.sbtilis, M.catarrhalis, S.pyogenes, S.pneumoniae, S.agalactiae	Naphthalenes, anthraquinones, flavonoids, stilbenes, 1-stearoylglycerol
Orban-Gyapai, O. et al., 2017	Rumex thyrsiflorus	root	water	Antibacterial screening of Rumex species native to the Carpathian Basin (disc-diffusion method)			+														Tested against S.epidermis, s.aureus, MRSA, B.sbtilis, M.catarrhalis, S.pyogenes, S.pneumoniae, S.agalactiae	Naphthalenes, anthraquinones, flavonoids, stilbenes, 1-stearoylglycerol
